# Supplementary material for: Drug-resistant TB prevalence study in 5 health institutions in Haiti
Source: PLoS One. 2021 Mar 18;16(3):e0248707. doi: 10.1371/journal.pone.0248707 (PMC7971505; doi:10.1371/journal.pone.0248707)
Supplement: S1 Dataset — (XLSX) [file pone.0248707.s009.xlsx]

## Sheet: STUDY DATABASE
DATABASE ID	SITE	AGE	SEX	TREATMENT_CATEGORY	HIV	RIFR_XPERT	RIFR_XPERT_SEQ_DST	RPOB_MUTATION	AB_S	AB_I	AB_R	AB_E	AB_PZA	AB_OTHER	SIT	MONO_R
1	GHESKIO	65	M	R	N	S	S
2	GHESKIO	25	M	N	N	S	S
3	GHESKIO	24	M	N	N	S	S
4	GHESKIO	25	M	TA	N	S	S
5	GHESKIO	28	M	N	N	S	S
6	GHESKIO	45	F	N	P	S	S
7	GHESKIO	17	F	N	N	S	S
8	GHESKIO	27	M	N	N	S	S
9	GHESKIO	38	M	N	N	S	S
10	GHESKIO	33	M	N	N	S	S
11	GHESKIO	21	F	N	N	S	S
12	GHESKIO	68	M	R	N	S	S
13	GHESKIO	59	M	N	N	R	R	H526R	S	R	R	S	R	KM	42	0
14	GHESKIO	37	M	N	N	S	S
15	GHESKIO	34	F	N	N	S	S
16	GHESKIO	17	F	R	N	S	S
17	GHESKIO	28	M	R	P	S	S
18	GHESKIO	26	M	TA	N	S	S
19	GHESKIO	23	F	E	N	S	S
20	GHESKIO	32	M	N	N	S	S
21	GHESKIO	34	M	N	P	S	S
22	GHESKIO	35	F	N	N	S	S
23	GHESKIO	47	F	N	N	S	S
24	GHESKIO	23	M	N	P	S	S
25	GHESKIO	37	M	N	N	S	S
26	GHESKIO	32	M	N	N	S	S
27	GHESKIO	46	F	N	N	S	S
28	GHESKIO	35	M	R	P	S	S
29	GHESKIO	47	F	N	N	S	S
30	GHESKIO	35	M	N	N	S	S
31	GHESKIO	29	F	TA	N	S	S
32	GHESKIO	29	M	N	N	S	S
33	GHESKIO	64	F	N	N	S	S
34	GHESKIO	53	M	N	N	S	S
35	GHESKIO	43	M	N	N	S	S
36	GHESKIO	23	F	N	N	S	S
37	GHESKIO	21	M	N	N	S	S
38	GHESKIO	33	F	N	N	S	S
39	GHESKIO	21	F	N	N	S	S
40	GHESKIO	26	M	TA	N	S	S
41	GHESKIO	40	M	N	N	S	S
42	GHESKIO	19	F	N	N	S	S
43	GHESKIO	61	M	N	N	S	S
44	GHESKIO	24	M	N	N	S	S
45	GHESKIO	33	F	N	N	S	S
46	GHESKIO	42	M	N	P	S	S
47	GHESKIO	39	F	N	N	S	S
48	GHESKIO	23	F	N	N	S	S
49	GHESKIO	27	M	N	N	S	S
50	GHESKIO	35	M	N	N	S	S
51	GHESKIO	23	M	TA	N	S	S
52	GHESKIO	61	M	N	N	S	S
53	GHESKIO	23	M	N	N	S	S
54	GHESKIO	19	M	N	N	S	S
55	GHESKIO	17	M	N	N	S	S
56	GHESKIO	18	M	N	N	S	S
57	GHESKIO	17	M	N	N	S	S
58	GHESKIO	27	F	TA	N	S	S
59	GHESKIO	33	M	N	P	S	S
60	GHESKIO	33	F	TA	P	S	S
61	GHESKIO	40	M	N	N	S	S
62	GHESKIO	33	M	N	N	S	S
63	GHESKIO	37	M	N	P	S	S
64	GHESKIO	39	F	R	N	S	S
65	GHESKIO	32	M	TA	N	S	S
66	GHESKIO	28	F	N	N	S	S
67	GHESKIO	22	F	N	N	S	S
68	GHESKIO	53	M	R	N	S	S
69	GHESKIO	17	F	N	N	S	S
70	GHESKIO	28	M	N	N	S	S
71	GHESKIO	42	F	N	N	S	S
72	GHESKIO	49	F	N	P	S	S
73	GHESKIO	66	F	N		S	S
74	GHESKIO	26	F	N	N	S	S
75	GHESKIO	30	M	TA	N	S	S
76	GHESKIO	26	F	N	P	S	S
77	GHESKIO	52	M	N	N	S	S
78	GHESKIO	64	M	N	N	S	S
79	GHESKIO	25	M	N	N	S	S
80	GHESKIO	23	M	N	N	S	S
81	GHESKIO	24	F	N	N	S	S
82	GHESKIO	24	M	N	N	S	S
83	GHESKIO	44	F	N	N	S	S
84	GHESKIO	25	F	N	N	S	S
85	GHESKIO	28	M	N	N	S	S
86	GHESKIO	37	M	N	N	S	S
87	GHESKIO	37	M	N	N	S	S
88	GHESKIO	23	M	N	N	S	S
89	GHESKIO	21	F	N	N	S	S
90	GHESKIO	23	M	N	N	S	S
91	GHESKIO	21	F	N	N	S	S
92	GHESKIO	29	F	N	P	S	S
93	GHESKIO	33	M	N	N	S	S
94	GHESKIO	32	M	N	P	S	S
95	GHESKIO	39	M	TA	N	S	S
96	GHESKIO	18	M	N	N	S	S
97	GHESKIO	40	M	N	N	S	S
98	GHESKIO	39	M	N	N	S	S
99	GHESKIO	30	M	R	N	S	S
100	GHESKIO	33	F	N	P	S	S
101	GHESKIO	22	M	N	N	S	S
102	GHESKIO	26	M	TA	N	S	S
103	GHESKIO	31	M	N	N	S	S
104	GHESKIO	23	M	N	N	S	S
105	GHESKIO	27	M	N	N	S	S
106	GHESKIO	53	F	N	N	S	S
107	GHESKIO	33	M	N	N	S	S
108	GHESKIO	29	M	N	N	S	S
109	GHESKIO	30	M	N	N	S	S
110	GHESKIO	35	F	N	N	S	S
111	GHESKIO	36	F	N	N	S	S
112	GHESKIO	45	M	N	P	S	S
113	GHESKIO	50	F	N	N	S	S
114	GHESKIO	25	M	TA	N	S	S
115	GHESKIO	37	F	N	N	S	S
116	GHESKIO	35	M	N	N	S	S
117	GHESKIO	19	F	N	N	S	S
118	GHESKIO	27	F	N	N	S	S
119	GHESKIO	29	F	TA	N	S	S
120	GHESKIO	35	F	N	N	S	S
121	GHESKIO	26	F	N	N	S	S
122	GHESKIO	20	M	N	N	S	S
123	GHESKIO	62	M	N	P	R	R	S531L	R	R	R	R	S	ETA	137	0
124	GHESKIO	29	M	N	P	S	S
125	GHESKIO	79	F	N	N	S	S
126	GHESKIO	26	F	N	N	S	S
127	GHESKIO	38	M	TA	N	S	S
128	GHESKIO	29	M	N	N	S	S
129	GHESKIO	35	M	N	N	S	S
130	GHESKIO	29	F	TA	P	S	S
131	GHESKIO	46	M	N	N	S	S
132	GHESKIO	38	F	N	P	S	S
133	GHESKIO	41	M	R	N	S	S
134	GHESKIO	37	M	N	N	S	S
135	GHESKIO	31	M	TA	N	S	S
136	GHESKIO	32	F	N	N	S	S
137	GHESKIO	24	F	N	N	S	S
138	GHESKIO	18	M	N	N	S	S
139	GHESKIO	56	M	N	N	S	S
140	GHESKIO	32	F	N	N	S	S
141	GHESKIO	61	M	N	N	S	S
142	GHESKIO	49	M	N	N	S	S
143	GHESKIO	48	M	N	N	S	S
144	GHESKIO	28	M	N	N	S	S
145	GHESKIO	41	M	N	P	S	S
146	GHESKIO	28	F	N	N	S	S
147	GHESKIO	32	F	R	N	S	S
148	GHESKIO	48	F	N	N	S	S
149	GHESKIO	28	F	TA	P	R	CULT NEG	cult neg
150	GHESKIO	54	M	R	N	S	S
151	GHESKIO	31	M	N	N	R	R	S531L	S	R	R	S	R		93	0
152	GHESKIO	44	M	N	P	S	S
153	GHESKIO	33	M	TA	N	S	S
154	GHESKIO	46	F	N	N	S	S
155	GHESKIO	18	F	N	N	S	S
156	GHESKIO	23	F	N	P	S	S
157	GHESKIO	52	M	R	N	S	S
158	GHESKIO	20	F	N	N	S	S
159	GHESKIO	25	M	N	N	S	S
160	GHESKIO	27	F	N	N	S	S
161	GHESKIO	37	M	N	N	S	S
162	GHESKIO	44	M	N	N	S	S
163	GHESKIO	36	M	TA	N	S	S
164	GHESKIO	45	F	N	N	S	S
165	GHESKIO	36	F	N	N	S	S
166	GHESKIO	60	M	N	P	S	S
167	GHESKIO	46	F	N	N	S	S
168	GHESKIO	25	M	N	N	S	S
169	GHESKIO	39	F	N	N	S	S
170	GHESKIO	21	M	N	N	S	S
171	GHESKIO	24	M	N	N	S	S
172	GHESKIO	42	M	N	N	S	S
173	GHESKIO	55	F	N	P	S	S
174	GHESKIO	18	F	N	N	S	S
175	GHESKIO	31	M	E	N	S	S
176	GHESKIO	33	F	N	N	S	S
177	GHESKIO	55	F	R	N	S	S
178	GHESKIO	33	F	N	P	S	S
179	GHESKIO	53	F	N	N	S	S
180	GHESKIO	61	M	R	N	S	S
181	GHESKIO	61	M	R	N	S	S
182	GHESKIO	59	M	R	N	S	S
183	GHESKIO	20	F	N	N	S	S
184	GHESKIO	28	F	N	N	S	S
185	GHESKIO	27	M	TA	N	S	S
186	GHESKIO	40	M	N	P	S	S
187	GHESKIO	51	F	N	P	S	S
188	GHESKIO	24	F	N	N	S	S
189	GHESKIO	39	F	N	N	S	S
190	GHESKIO	21	F	N	N	S	S
191	GHESKIO	30	M	N	N	S	S
192	GHESKIO	39	M	N	N	S	S
193	GHESKIO	40	M	TA	N	S	S
194	GHESKIO	26	F	N	N	S	S
195	GHESKIO	47	F	N	P	S	S
196	GHESKIO	28	M	N	N	S	S
197	GHESKIO	25	M	N	N	S	S
198	GHESKIO	22	M	N	N	S	S
199	GHESKIO	19	F	N	N	S	S
200	GHESKIO	24	F	N	N	S	S
201	GHESKIO	26	M	N	N	S	S
202	GHESKIO	48	M	N	N	S	S
203	GHESKIO	21	M	N	N	S	S
204	GHESKIO	34	M	N	N	S	S
205	GHESKIO	24	F	N	N	S	S
206	GHESKIO	46	M	TA	N	S	S
207	GHESKIO	29	F	N	N	S	S
208	GHESKIO	32	M	N	N	S	S
209	GHESKIO	25	F	N	N	S	S
210	GHESKIO	37	F	N	N	S	S
211	GHESKIO	29	M	N	N	S	S
212	GHESKIO	20	M	N	N	S	S
213	GHESKIO	50	M	N	N	S	S
214	GHESKIO	55	M	N	N	S	S
215	GHESKIO	27	M	N	N	S	S
216	GHESKIO	24	M	N	N	S	S
217	GHESKIO	35	F	R	N	S	S
218	GHESKIO	42	F	N	N	S	S
219	GHESKIO	22	M	N	N	S	S
220	GHESKIO	27	M	N	N	S	S
221	GHESKIO	37	F	N	P	S	S
222	GHESKIO	21	M	N	N	S	S
223	GHESKIO	50	M	N	P	S	S
224	GHESKIO	30	M	TA	N	S	S
225	GHESKIO	32	M	N	P	S	S
226	GHESKIO	25	M	N	N	S	S
227	GHESKIO	17	M	N	P	R	R	D516V	R	R	R	R	S		5	0
228	GHESKIO	17	F	N	N	S	S
229	GHESKIO	31	F	N	N	S	S
230	GHESKIO	36	M	N	N	S	S
231	GHESKIO	26	M	R	P	S	S
232	GHESKIO	53	M	N	N	S	S
233	GHESKIO	29	F	N	N	S	S
234	GHESKIO	34	F	N	N	S	S
235	GHESKIO	62	M	N	N	S	S
236	GHESKIO	50	M	R	P	S	S
237	GHESKIO	40	M	N	P	S	S
238	GHESKIO	19	F	N	N	S	S
239	GHESKIO	43	F	E	P	S	S
240	GHESKIO	27	F	TA	N	S	S
241	GHESKIO	52	F	N	P	S	S
242	GHESKIO	56	M	R	P	S	S
243	GHESKIO	24	F	N	N	S	S
244	GHESKIO	30	M	N	N	S	S
245	GHESKIO	44	M	N	N	S	S
246	GHESKIO	64	M	N	N	S	S
247	GHESKIO	32	M	N	N	S	S
248	GHESKIO	43	M	N	N	S	S
249	GHESKIO	54	M	N	N	S	S
250	GHESKIO	57	M	N	N	S	S
251	GHESKIO	39	F	N	P	S	S
252	GHESKIO	37	M	N	N	S	S
253	GHESKIO	33	M	N	N	S	S
254	GHESKIO	60	F	N	N	S	S
255	GHESKIO	31	M	N	N	S	S
256	GHESKIO	33	M	N	N	S	S
257	GHESKIO	31	M	N	P	S	S
258	GHESKIO	33	F	N	P	R	R	S531W	S	R	R	S	S		42	0
259	GHESKIO	17	F	N	N	S	S
260	GHESKIO	29	M	N	N	R	R	D516V	R	R	R	R	S		5	0
261	GHESKIO	39	M	N	N	S	S
262	GHESKIO	27	M	N	N	S	S
263	GHESKIO	29	F	N	P	S	S
264	GHESKIO	29	M	N	N	S	S
265	GHESKIO	23	F	N	N	S	S
266	GHESKIO	29	F	N	N	S	S
267	GHESKIO	21	M	N	N	S	S
268	GHESKIO	33	M	N	P	S	S
269	GHESKIO	27	M	N	N	S	S
270	GHESKIO	55	F	N	N	S	S
271	GHESKIO	30	M	N	N	S	S
272	GHESKIO	41	M	N	N	S	S
273	GHESKIO	43	M	N	P	R	R	S531W	S	R	R	S	S		42	0
274	GHESKIO	20	F	N	N	S	S
275	GHESKIO	48	M	N	N	S	S
276	GHESKIO	24	M	N	N	S	S
277	GHESKIO	29	M	N	N	S	S
278	GHESKIO	26	M	N	P	S	S
279	GHESKIO	29	M	N	N	S	S
280	GHESKIO	82	F	N	N	S	S
281	GHESKIO	26	F	N	N	S	S
282	GHESKIO	21	M	N	N	S	S
283	GHESKIO	55	M	N	N	S	S
284	GHESKIO	59	F	N	N	S	S
285	GHESKIO	40	F	N	P	S	S
286	GHESKIO	29	F	N	N	S	S
287	GHESKIO	43	M	N	N	S	S
288	GHESKIO	49	M	N	N	S	S
289	GHESKIO	53	M	N	N	S	S
290	GHESKIO	36	M	N		S	S
291	GHESKIO	29	F	N	N	S	S
292	GHESKIO	28	F	N	N	S	S
293	GHESKIO	52	M	N	N	S	S
294	GHESKIO	39	M	N	N	S	S
295	GHESKIO	25	M	N	N	S	S
296	GHESKIO	28	F	N	N	S	S
297	GHESKIO	40	F	N	N	S	S
298	GHESKIO	46	M	N	P	S	S
299	GHESKIO	71	M	N	N	S	S
300	GHESKIO	30	M	N	N	S	S
301	GHESKIO	27	M	N	N	S	S
302	GHESKIO	21	F	N	N	S	S
303	GHESKIO	19	M	N	N	S	S
304	GHESKIO	24	M	N	N	S	S
305	GHESKIO	44	M	N	N	R	R	L511P	S	R	R	S	S		53	0
306	GHESKIO	32	M	N	N	S	S
307	GHESKIO	33	M	N	N	S	S
308	GHESKIO	52	M	N	N	S	S
309	GHESKIO	33	M	N	N	S	S
310	GHESKIO	19	F	N	P	S	S
311	GHESKIO	26	M	N	N	S	S
312	GHESKIO	31	M	N	N	S	S
313	GHESKIO	25	F	N	N	S	S
314	GHESKIO	32	M	N	P	S	S
315	GHESKIO	31	M	N	N	S	S
316	GHESKIO	41	M	N	P	S	S
317	GHESKIO	18	F	N	N	S	S
318	GHESKIO	38	F	N	N	S	S
319	GHESKIO	27	F	N	N	S	S
320	GHESKIO	41	F	N	N	S	S
321	GHESKIO	63	F	TA	P	S	S
322	GHESKIO	20	F	N	N	S	S
323	GHESKIO	30	F	N	N	S	S
324	GHESKIO	44	M	N	N	S	S
325	GHESKIO	42	F	N	N	S	S
326	GHESKIO	24	M	N	N	S	S
327	GHESKIO	22	F	N	N	S	S
328	GHESKIO	22	M	R	N	S	S
329	GHESKIO	25	F	N	P	S	S
330	GHESKIO	24	M	N	N	S	S
331	GHESKIO	21	M	TA	N	S	S
332	GHESKIO	43	F	N	P	S	S
333	GHESKIO	37	M	N	P	S	S
334	GHESKIO	27	M	N	N	S	S
335	GHESKIO	40	F	N	N	S	S
336	GHESKIO	30	M	N	N	S	S
337	GHESKIO	24	F	N	N	S	S
338	GHESKIO	30	M	N	N	S	S
339	GHESKIO	33	F	N	N	S	S
340	GHESKIO	21	M	N	N	S	S
341	GHESKIO	48	M	N	N	S	S
342	GHESKIO	26	F	R	N	S	S
343	GHESKIO	31	F	N	P	S	S
344	GHESKIO	31	M	N	N	S	S
345	GHESKIO	53	M	TA	N	S	S
346	GHESKIO	35	F	R	N	S	S
347	GHESKIO	37	F	N	N	S	S
348	GHESKIO	22	M	N	N	S	S
349	GHESKIO	43	F	N	P	S	S
350	GHESKIO	21	M	TA	N	S	S
351	GHESKIO	36	M	N	N	S	S
352	GHESKIO	31	M	N	N	S	S
353	GHESKIO	50	M	N	N	S	S
354	GHESKIO	18	M	N	N	S	S
355	GHESKIO	39	M	R	N	S	S
356	GHESKIO	24	F	N	N	R	R	S531L	R	R	R	S	R		294	0
357	GHESKIO	20	M	N	N	S	S
358	GHESKIO	48	F	R	N	S	S
359	GHESKIO	39	M	N	N	S	S
360	GHESKIO	35	M	N	N	S	S
361	GHESKIO	31	F	N	N	S	S
362	GHESKIO	38	F	N	N	S	S
363	GHESKIO	24	F	N	N	S	S
364	GHESKIO	39	F	N	P	S	S
365	GHESKIO	63	M	N	N	S	S
366	GHESKIO	20	F	N	N	S	S
367	GHESKIO	21	M	N	N	S	S
368	GHESKIO	39	F	N	N	S	S
369	GHESKIO	75	M	N	N	S	S
370	GHESKIO	27	F	N	N	S	S
371	GHESKIO	41	F	N	N	S	S
372	GHESKIO	33	M	N	N	S	S
373	GHESKIO	42	F	N	N	S	S
374	GHESKIO	33	M	N	N	S	S
375	GHESKIO	47	F	R	N	S	S
376	GHESKIO	37	F	N	N	S	S
377	GHESKIO	31	M	R	N	S	S
378	GHESKIO	37	F	N	N	S	S
379	GHESKIO	25	F	N	P	R	R	L511P	S	R	S	S	S		53	1
380	GHESKIO	29	F	N	N	S	S
381	GHESKIO	31	M	N	P	S	S
382	GHESKIO	23	M	N	N	S	S
383	GHESKIO	55	F	N	N	S	S
384	GHESKIO	42	M	R	N	S	S
385	GHESKIO	35	F	N	N	S	S
386	GHESKIO	32	M	N	N	S	S
387	GHESKIO	40	M	N	N	R	R	H526D	S	R	R	R	S		93	0
388	GHESKIO	48	M	N	N	S	S
389	GHESKIO	53	M	N	P	S	S
390	GHESKIO	32	M	N	N	S	S
391	GHESKIO	26	F	N	N	S	S
392	GHESKIO	26	M	N	P	S	S
393	GHESKIO	17	M	N	N	S	S
394	GHESKIO	48	M	N	N	S	S
395	GHESKIO	32	F	N	N	S	S
396	GHESKIO	50	F	N	P	S	S
397	GHESKIO	33	F	N	N	S	S
398	GHESKIO	18	F	N	N	S	S
399	GHESKIO	32	M	N	N	S	S
400	GHESKIO	26	M	TA	N	S	S
401	GHESKIO	29	M	N	N	S	S
402	GHESKIO	23	M	N	N	S	S
403	GHESKIO	45	M	N	N	S	S
404	GHESKIO	44	F	N	P	S	S
405	GHESKIO	45	M	N	N	S	S
406	GHESKIO	36	F	N	P	S	S
407	GHESKIO	39	M	N	N	S	S
408	GHESKIO	25	M	N	N	S	S
409	GHESKIO	35	M	N	N	S	S
410	GHESKIO	46	M	N	N	S	S
411	GHESKIO	23	F	N	N	S	S
412	GHESKIO	35	F	N	N	S	S
413	GHESKIO	63	F	N	N	S	S
414	GHESKIO	29	F	N	N	S	S
415	GHESKIO	25	F	N	N	S	S
416	GHESKIO	16	M	N	N	S	S
417	GHESKIO	23	F	N	N	S	S
418	GHESKIO	31	M	N	N	S	S
419	GHESKIO	23	M	N	N	S	S
420	GHESKIO	38	F	N	N	S	S
421	GHESKIO	32	M	N	N	S	S
422	GHESKIO	34	M	N	N	S	S
423	GHESKIO	19	M	N	N	S	S
424	GHESKIO	38	F	N	N	S	S
425	GHESKIO	45	M	N	P	S	S
426	GHESKIO	35	M	N	N	S	S
427	GHESKIO	51	M	N	P	S	S
428	GHESKIO	39	M	N	N	S	S
429	GHESKIO	36	M	N	N	S	S
430	GHESKIO	37	M	N	N	S	S
431	GHESKIO	23	F	N	N	S	S
432	GHESKIO	22	M	N	N	S	S
433	GHESKIO	41	M	N	N	S	S
434	GHESKIO	39	M	N	N	S	S
435	GHESKIO	28	M	N	N	S	S
436	GHESKIO	20	M	N	N	S	S
437	GHESKIO	59	M	R	N	S	S
438	GHESKIO	21	F	R	N	S	S
439	GHESKIO	23	F	N	N	S	S
440	GHESKIO	31	F	N	N	S	S
441	GHESKIO	59	F	N	N	S	S
442	GHESKIO	31	M	N	N	S	S
443	GHESKIO	21	F	R	N	S	S
444	GHESKIO	57	F	R	P	S	S
445	GHESKIO	24	F	N	N	S	S
446	GHESKIO	49	F	N	N	S	S
447	GHESKIO	27	F	N	N	S	S
448	GHESKIO	67	M	N	N	S	S
449	GHESKIO	32	M	N	N	S	S
450	GHESKIO	36	M	N	N	S	S
451	GHESKIO	54	M	R	N	S	S
452	GHESKIO	30	M	N	N	S	S
453	GHESKIO	55	M	N	P	S	S
454	GHESKIO	26	F	N	N	S	S
455	GHESKIO	24	F	N	N	S	S
456	GHESKIO	36	M	N	P	S	S
457	GHESKIO	24	F	N	P	S	S
458	GHESKIO	25	F	N	N	S	S
459	GHESKIO	31	F	N	N	S	S
460	GHESKIO	21	M	N	N	S	S
461	GHESKIO	26	F	N	N	S	S
462	GHESKIO	25	M	N	N	R	R	S531L	R	R	R	R	S	ETA	137	0
463	GHESKIO	17	M	N	N	S	S
464	GHESKIO	56	M	TA	P	S	S
465	GHESKIO	36	F	N	N	S	S
466	GHESKIO	43	F	N	N	S	S
467	GHESKIO	22	M	N	N	S	S
468	GHESKIO	21	M	TA	N	S	S
469	GHESKIO	32	F	N	N	S	S
470	GHESKIO	24	M	N	N	S	S
471	GHESKIO	67	M	N	N	S	S
472	GHESKIO	21	F	N	I	S	S
473	GHESKIO	60	M	N	N	S	S
474	GHESKIO	31	M	N	N	S	S
475	GHESKIO	36	M	TA	P	S	S
476	GHESKIO	38	F	R	N	S	S
477	GHESKIO	41	F	N	N	S	S
478	GHESKIO	34	M	N	N	S	S
479	GHESKIO	22	F	N	N	S	S
480	GHESKIO	46	F	N	N	S	S
481	GHESKIO	25	F	E	N	S	S
482	GHESKIO	23	F	N	N	S	S
483	GHESKIO	30	F	N	N	S	S
484	GHESKIO	36	F	N	N	S	S
485	GHESKIO	24	M	N	N	S	S
486	GHESKIO	18	F	N	N	S	S
487	GHESKIO	63	M	N	N	S	S
488	GHESKIO	30	M	N	N	S	S
489	GHESKIO	34	M	R	N	S	S
490	GHESKIO	22	F	N	N	S	S
491	GHESKIO	45	F	N	N	S	S
492	GHESKIO	20	F	N	N	S	S
493	GHESKIO	48	M	N	N	S	S
494	GHESKIO	31	M	N	P	S	S
495	GHESKIO	27	F	N	N	S	S
496	GHESKIO	43	M	N	N	S	S
497	GHESKIO	24	F	N	N	S	S
498	GHESKIO	32	F	N	N	S	S
499	GHESKIO	21	F	N	N	S	S
500	GHESKIO	26	F	R	P	S	S
501	GHESKIO	27	M	N	N	S	S
502	GHESKIO	30	F	N	N	S	S
503	GHESKIO	36	M	N	N	S	S
504	GHESKIO	25	M	N	N	S	S
505	GHESKIO	29	F	N	N	S	S
506	GHESKIO	23	M	N	N	S	S
507	GHESKIO	34	F	N	N	S	S
508	GHESKIO	37	M	N	N	S	S
509	GHESKIO	31	M	N	N	S	S
510	GHESKIO	25	F	N	N	S	S
511	GHESKIO	41	F	N	N	S	S
512	GHESKIO	31	M	N	N	S	S
513	GHESKIO	22	M	R	N	S	S
514	GHESKIO	21	F	R	N	S	S
515	GHESKIO	22	F	N	N	S	S
516	GHESKIO	34	M	N	N	S	S
517	GHESKIO	19	M	N	N	S	S
518	GHESKIO	30	F	N	N	S	S
519	GHESKIO	18	F	N	N	S	S
520	GHESKIO	26	M	N	N	S	S
521	GHESKIO	26	F	N	N	S	S
522	GHESKIO	29	M	N	N	S	S
523	GHESKIO	47	M	N	N	S	S
524	GHESKIO	29	M	N	N	S	S
525	GHESKIO	23	M	N	N	S	S
526	GHESKIO	32	F	N	P	S	S
527	GHESKIO	28	F	N	P	S	S
528	GHESKIO	49	F	R	N	S	S
529	GHESKIO	29	M	N	N	S	S
530	GHESKIO	43	M	N	N	S	S
531	GHESKIO	22	F	N	N	S	S
532	GHESKIO	46	M	N	N	S	S
533	GHESKIO	49	M	N	N	S	S
534	GHESKIO	44	F	N	P	S	S
535	GHESKIO	41	F	N	N	S	S
536	GHESKIO	23	F	N	N	S	S
537	GHESKIO	25	F	N	N	S	S
538	GHESKIO	68	F	N	N	S	S
539	GHESKIO	26	F	N	N	S	S
540	GHESKIO	28	F	N	N	S	S
541	GHESKIO	37	F	N	P	R	R	S531L	S	R	R	S	R		20	0
542	GHESKIO	30	M	TA	N	S	S
543	GHESKIO	30	F	N	P	R	S	T508A	S	S	S	S	S		20
544	GHESKIO	29	M	N	N	S	S
545	GHESKIO	22	M	N	N	S	S
546	GHESKIO	32	M	N	N	S	S
547	GHESKIO	29	M	N	N	S	S
548	GHESKIO	38	F	N	N	S	S
549	GHESKIO	23	F	N	N	S	S
550	GHESKIO	35	M	N	N	S	S
551	GHESKIO	18	M	N	N	S	S
552	GHESKIO	68	F	N	N	R	R	S531L	R	R	R	R	S	ETA	137	0
553	GHESKIO	49	F	N	P	S	S
554	GHESKIO	58	M	N	N	S	S
555	GHESKIO	62	F	N	N	S	S
556	GHESKIO	28	M	N	N	S	S
557	GHESKIO	65	M	N	N	S	S
558	GHESKIO	19	F	N	N	S	S
559	GHESKIO	44	F	N	P	S	S
560	GHESKIO	32	F	R	P	S	S
561	GHESKIO	29	M	N	N	S	S
562	GHESKIO	28	F	N	P	S	S
563	GHESKIO	58	M	N	P	S	S
564	GHESKIO	25	F	N	N	S	S
565	GHESKIO	24	F	N	N	S	S
566	GHESKIO	18	M	N	N	S	S
567	GHESKIO	53	M	N	N	S	S
568	GHESKIO	24	M	N	N	S	S
569	GHESKIO	25	F	N	N	S	S
570	GHESKIO	30	F	N	N	S	S
571	GHESKIO	23	F	N	N	S	S
572	GHESKIO	25	M	TA	N	S	S
573	GHESKIO	25	F	TA	P	S	S
574	GHESKIO	36	F	R	N	S	S
575	GHESKIO	21	F	N	N	S	S
576	GHESKIO	24	M	N	N	S	S
577	GHESKIO	29	M	N	N	S	S
578	GHESKIO	33	M	R	N	S	S
579	GHESKIO	29	M	N	N	S	S
580	GHESKIO	48	F	N	N	S	S
581	GHESKIO	39	M	N	N	S	S
582	GHESKIO	39	F	N	N	S	S
583	GHESKIO	21	F	N	N	S	S
584	GHESKIO	31	M	N	N	S	S
585	GHESKIO	39	M	N	N	S	S
586	GHESKIO	33	M	N	N	S	S
587	GHESKIO	42	M	N	N	S	S
588	GHESKIO	22	F	N	N	S	S
589	GHESKIO	45	M	N	P	S	S
590	GHESKIO	25	F	N	N	S	S
591	GHESKIO	32	F	N	N	S	S
592	GHESKIO	48	M	N	N	S	S
593	GHESKIO	27	M	N	N	S	S
594	GHESKIO	20	M	N	N	S	S
595	GHESKIO	26	M	N	N	S	S
596	GHESKIO	71	F	R	N	S	S
597	GHESKIO	37	F	R	P	S	S
598	GHESKIO	27	F	N	N	S	S
599	GHESKIO	31	M	N	N	S	S
600	GHESKIO	46	F	N	N	S	S
601	GHESKIO	20	F	E	N	S	S
602	GHESKIO	42	F	N	N	S	S
603	GHESKIO	42	F	N	N	S	S
604	GHESKIO	35	M	N	P	S	S
605	GHESKIO	24	M	N	N	S	S
606	GHESKIO	30	M	N	P	S	S
607	GHESKIO	34	M	N	N	S	S
608	GHESKIO	42	M	N	N	S	S
609	GHESKIO	35	M	R	N	S	S
610	GHESKIO	22	F	N	N	S	S
611	GHESKIO	22	M	N	N	S	S
612	GHESKIO	24	M	N	N	S	S
613	GHESKIO	25	M	N	N	S	S
614	GHESKIO	48	F	N	N	S	S
615	GHESKIO	19	F	N	N	S	S
616	GHESKIO	26	M	R	N	R	R	S531L	S	S	R	S	S		455	1
617	GHESKIO	25	M	N	N	S	S
618	GHESKIO	67	F	N	N	S	S
619	GHESKIO	21	F	N	N	S	S
620	GHESKIO	32	F	N	N	S	S
621	GHESKIO	34	M	R	N	S	S
622	GHESKIO	30	M	N	N	S	S
623	GHESKIO	18	M	N	N	S	S
624	GHESKIO	52	M	N	N	S	S
625	GHESKIO	33	F	N	N	S	S
626	GHESKIO	34	F	R	N	S	S
627	GHESKIO	22	F	N	N	S	S
628	GHESKIO	53	M	N	N	S	S
629	GHESKIO	18	F	N	N	S	S
630	GHESKIO	28	F	N	N	S	S
631	GHESKIO	51	M	R	P	S	S
632	GHESKIO	50	M	E	N	S	S
633	GHESKIO	18	M	N	N	S	S
634	GHESKIO	66	F	N	N	S	S
635	GHESKIO	42	M	N	P	S	S
636	GHESKIO	19	M	N	N	S	S
637	GHESKIO	31	M	R	N	S	S
638	GHESKIO	35	M	R	N	S	S
639	GHESKIO	29	F	N	N	S	S
640	GHESKIO	20	F	N	N	S	S
641	GHESKIO	28	F	N	N	S	S
642	GHESKIO	48	M	N	N	S	S
643	GHESKIO	38	M	N	N	S	S
644	GHESKIO	45	F	N	N	S	S
645	GHESKIO	20	M	N	N	S	S
646	GHESKIO	20	M	N	N	S	S
647	GHESKIO	30	F	N	N	S	S
648	GHESKIO	33	M	N	N	S	S
649	GHESKIO	35	M	N		S	S
650	GHESKIO	25	M	N	N	S	S
651	GHESKIO	52	F	N	P	S	S
652	GHESKIO	33	M	N	N	S	S
653	GHESKIO	59	M	R	P	S	S
654	GHESKIO	44	M	N	P	S	S
655	GHESKIO	34	F	N	P	S	S
656	GHESKIO	19	M	N	N	S	S
657	GHESKIO	33	F	N	N	S	S
658	GHESKIO	49	M	N	N	S	S
659	GHESKIO	21	M	R	N	S	S
660	GHESKIO	26	F	TA	N	S	S
661	GHESKIO	44	M	N	P	S	S
662	GHESKIO	37	M	N	P	S	S
663	GHESKIO	34	M	TA	N	S	S
664	GHESKIO	40	F	N	N	S	S
665	GHESKIO	30	M	TA	N	S	S
666	GHESKIO	31	M	N	N	S	S
667	GHESKIO	50	F	N	N	S	S
668	GHESKIO	29	M	N	N	S	S
669	GHESKIO	48	M	N	N	S	S
670	GHESKIO	41	F	N	N	S	S
671	GHESKIO	35	F	N	N	S	S
672	GHESKIO	36	M	N	N	S	S
673	GHESKIO	32	M	N	N	S	S
674	GHESKIO	50	F	R	N	S	S
675	GHESKIO	57	F	N	N	S	S
676	GHESKIO	26	F	N	N	S	S
677	GHESKIO	19	M	N	N	S	S
678	GHESKIO	35	M	TA	N	S	S
679	GHESKIO	18	M	N	N	S	S
680	GHESKIO	45	M	R	N	S	S
681	GHESKIO	32	F	N	N	R	R	S531L	R	R	R	R	R			0
682	GHESKIO	37	M	TA	N	S	S
683	GHESKIO	50	F	N	N	S	S
684	GHESKIO	32	M	N	N	S	S
685	GHESKIO	24	F	TA	N	S	S
686	GHESKIO	36	M	N	N	S	S
687	GHESKIO	20	M	N	N	S	S
688	GHESKIO	61	M	R	N	S	S
689	GHESKIO	36	F	N	N	S	S
690	GHESKIO	22	M	N	N	S	S
691	GHESKIO	54	M	N	N	S	S
692	GHESKIO	52	M	R	N	S	S
693	GHESKIO	23	M	N	N	S	S
694	GHESKIO	43	F	N	N	S	S
695	GHESKIO	52	F	E	N	S	S
696	GHESKIO	63	M	N	P	R	R	S531L	R	R	R	R	R		20	0
697	GHESKIO	30	M	N	N	S	S
698	GHESKIO	44	M	N	N	S	S
699	GHESKIO	33	F	R	N	S	S
700	GHESKIO	23	F	N	N	S	S
701	GHESKIO	17	M	N	N	S	S
702	GHESKIO	26	M	N	N	S	S
703	GHESKIO	20	F	N	N	S	S
704	GHESKIO	33	M	N	N	S	S
705	GHESKIO	30	M	N	N	S	S
706	GHESKIO	34	F	N	N	R	R	S531L	S	R	R	S	S	ETA	91	0
707	GHESKIO	38	M	N	N	S	S
708	GHESKIO	29	M	N	N	S	S
709	GHESKIO	28	F	N	N	S	S
710	GHESKIO	26	F	N	N	S	S
711	GHESKIO	26	M	N	N	S	S
712	GHESKIO	22	F	N	N	S	S
713	GHESKIO	71	M	N	N	S	S
714	GHESKIO	18	F	N	N	R	R	S531L	S	R	R	S	S		42	0
715	GHESKIO	47	F	R	N	S	S
716	GHESKIO	28	M	N	N	S	S
717	GHESKIO	29	M	N	N	S	S
718	GHESKIO	20	F	N	N	S	S
719	GHESKIO	17	F	N	N	S	S
720	GHESKIO	21	F	N	N	S	S
721	GHESKIO	20	M	N	N	S	S
722	GHESKIO	25	F	N	N	S	S
723	GHESKIO	60	M	TA	N	S	S
724	GHESKIO	31	F	N	N	S	S
725	GHESKIO	41	M	N	N	S	S
726	GHESKIO	22	F	N	N	S	S
727	GHESKIO	25	M	N	N	S	S
728	GHESKIO	31	M	N	P	S	S
729	GHESKIO	27	F	N	N	S	S
730	GHESKIO	28	F	R	P	S	S
731	GHESKIO	32	M	N	N	S	S
732	GHESKIO	50	M	R	P	S	S
733	GHESKIO	21	F	N	P	R	R	S531W	S	R	R	S	S		42	0
734	GHESKIO	49	F	N	N	S	S
735	GHESKIO	24	M	N	N	S	S
736	GHESKIO	32	M	N	N	S	S
737	GHESKIO	47	F	N	N	S	S
738	GHESKIO	29	F	N	N	S	S
739	GHESKIO	25	F	N	N	S	S
740	GHESKIO	29	M	N	N	S	S
741	GHESKIO	43	F	N	N	S	S
742	GHESKIO	33	M	N	N	S	S
743	GHESKIO	22	F	TA	N	S	S
744	GHESKIO	31	M	N	N	S	S
745	GHESKIO	40	M	R	N	S	S
746	GHESKIO	17	F	N	N	S	S
747	GHESKIO	49	F	N	N	S	S
748	GHESKIO	33	F	N	N	S	S
749	GHESKIO	19	M	N	N	S	S
750	GHESKIO	37	M	N	N	S	S
751	GHESKIO	19	F	N	N	S	S
752	GHESKIO	38	F	N	N	R	R	S531L	S	S	R	S	S			1
753	GHESKIO	42	M	TA	N	S	S
754	GHESKIO	26	F	N	P	S	S
755	GHESKIO	35	M	N	N	R	CULT NEG	S531L							91
756	GHESKIO	30	M	R	N	S	S
757	GHESKIO	23	M	N	N	S	S
758	GHESKIO	50	M	R	P	S	S
759	GHESKIO	25	M	N	N	S	S
760	GHESKIO	48	M	R	P	S	S
761	GHESKIO	20	F	N	N	S	S
762	GHESKIO	24	M	N	N	S	S
763	GHESKIO	36	F	R	I	S	S
764	GHESKIO	29	M	N	N	S	S
765	GHESKIO	31	F	N	N	S	S
766	GHESKIO	58	M	N	P	S	S
767	GHESKIO	31	M	TA	N	S	S
768	GHESKIO	48	M	N	P	S	S
769	GHESKIO	34	M	N	N	S	S
770	GHESKIO	24	M	N	N	S	S
771	GHESKIO	55	F	N	I	S	S
772	GHESKIO	27	M	TA	N	S	S
773	GHESKIO	40	F	N	N	S	S
774	GHESKIO	52	M	R	N	S	S
775	GHESKIO	31	M	N	N	S	S
776	GHESKIO	29	M	N	N	S	S
777	GHESKIO	46	M	N	P	S	S
778	GHESKIO	65	F	N	N	S	S
779	GHESKIO	59	F	N	N	S	S
780	GHESKIO	27	M	N	N	S	S
781	GHESKIO	51	F	N	N	S	S
782	GHESKIO	36	F	N	N	S	S
783	GHESKIO	32	M	N	N	S	S
784	GHESKIO	68	M	R	N	S	S
785	GHESKIO	31	M	N	N	S	S
786	GHESKIO	25	F	N	N	S	S
787	GHESKIO	36	F	N	P	S	S
788	GHESKIO	26	F	N	P	S	S
789	GHESKIO	26	F	N	N	S	S
790	GHESKIO	39	M	N	N	S	S
791	GHESKIO	60	M	TA	N	S	S
792	GHESKIO	63	M	R	N	S	S
793	GHESKIO	37	F	R	N	S	S
794	GHESKIO	40	F	N	N	S	S
795	GHESKIO	31	M	N	N	S	S
796	GHESKIO	28	M	N	N	S	S
797	GHESKIO	58	F	N	N	S	S
798	GHESKIO	37	F	N	P	S	S
799	GHESKIO	20	M	N	N	S	S
800	GHESKIO	36	F	N	N	S	S
801	GHESKIO	55	M	N	N	S	S
802	GHESKIO	27	M	N	N	S	S
803	GHESKIO	18	F	N	N	S	S
804	GHESKIO	22	M	N	N	S	S
805	GHESKIO	36	F	N	P	S	S
806	GHESKIO	56	M	R	N	S	S
807	GHESKIO	31	M	R	N	S	S
808	GHESKIO	37	M	N	N	S	S
809	GHESKIO	43	M	N	N	S	S
810	GHESKIO	51	M	N	N	S	S
811	GHESKIO	37	F	R	N	S	S
812	GHESKIO	24	M	E	N	S	S
813	GHESKIO	25	F	R	N	S	S
814	GHESKIO	29	F	N	N	S	S
815	GHESKIO	28	F	N	N	S	S
816	GHESKIO	25	M	N	N	S	S
817	GHESKIO	49	M	N	N	S	S
818	GHESKIO	22	F	N	N	S	S
819	GHESKIO	30	M	N	N	S	S
820	GHESKIO	48	M	N	N	S	S
821	GHESKIO	65	M	N	N	S	S
822	GHESKIO	39	M	N	N	S	S
823	GHESKIO	33	F	R	N	S	S
824	GHESKIO	30	M	N	P	S	S
825	GHESKIO	47	M	N	P	S	S
826	GHESKIO	29	F	N	N	S	S
827	GHESKIO	60	M	N	N	S	S
828	GHESKIO	46	F	N	N	S	S
829	GHESKIO	41	M	R	P	S	S
830	GHESKIO	35	F	N	P	S	S
831	GHESKIO	38	M	N	N	S	S
832	GHESKIO	58	M	N	N	S	S
833	GHESKIO	35	M	N	N	S	S
834	GHESKIO	61	F	N	P	S	S
835	GHESKIO	27	M	N	N	S	S
836	GHESKIO	69	F	N	N	S	S
837	GHESKIO	27	F	N	N	S	S
838	GHESKIO	25	F	N	N	S	S
839	GHESKIO	47	M	N	P	S	S
840	GHESKIO	26	M	N	N	S	S
841	GHESKIO	36	M	N	P	S	S
842	GHESKIO	65	F	N	N	S	S
843	GHESKIO	48	M	N	P	S	S
844	GHESKIO	20	M	N	N	S	S
845	GHESKIO	38	F	N	N	S	S
846	GHESKIO	38	F	R	N	S	S
847	GHESKIO	20	M	N	N	S	S
848	GHESKIO	21	M	N	N	S	S
849	GHESKIO	59	M	N	N	S	S
850	GHESKIO	19	F	N	N	S	S
851	GHESKIO	20	F	N	N	S	S
852	GHESKIO	42	M	R	N	S	S
853	GHESKIO	30	M	N	N	S	S
854	GHESKIO	25	M	N	N	S	S
855	GHESKIO	38	M	N	N	S	S
856	GHESKIO	52	F	N	N	S	S
857	GHESKIO	20	F	R	N	S	S
858	GHESKIO	24	M	N	N	S	S
859	GHESKIO	19	F	N	N	S	S
860	GHESKIO	35	F	N	N	S	S
861	GHESKIO	20	M	N	N	S	S
862	GHESKIO	28	M	N	N	S	S
863	GHESKIO	52	F	N	N	S	S
864	GHESKIO	21	M	N	N	S	S
865	GHESKIO	37	M	N	N	S	S
866	GHESKIO	24	M	N	N	S	S
867	GHESKIO	28	M	N	N	S	S
868	GHESKIO	39	M	N	N	S	S
869	GHESKIO	22	M	N	N	S	S
870	GHESKIO	23	M	N	N	S	S
871	GHESKIO	57	M	N	N	S	S
872	GHESKIO	55	F	N	N	S	S
873	GHESKIO	23	F	N	N	S	S
874	GHESKIO	45	M	R	P	S	S
875	GHESKIO	24	F	N	N	S	S
876	GHESKIO	22	M	N	N	S	S
877	GHESKIO	33	M	N	N	S	S
878	GHESKIO	27	M	N	P	S	S
879	GHESKIO	29	M	N	N	S	S
880	GHESKIO	36	M	N	N	S	S
881	GHESKIO	20	M	N	N	S	S
882	GHESKIO	45	M	N	P	S	S
883	GHESKIO	19	M	N	N	S	S
884	GHESKIO	61	M	N	N	S	S
885	GHESKIO	41	F	N	N	S	S
886	GHESKIO	45	M	N	P	S	S
887	GHESKIO	26	F	N	N	S	S
888	GHESKIO	52	F	N	N	S	S
889	GHESKIO	40	F	N	N	S	S
890	GHESKIO	22	F	N	N	S	S
891	GHESKIO	28	F	N	N	S	S
892	GHESKIO	17	F	N	N	S	S
893	GHESKIO	31	M	N	N	S	S
894	GHESKIO	21	M	N	N	S	S
895	GHESKIO	34	M	TA	N	S	S
896	GHESKIO	64	F	N	N	S	S
897	GHESKIO	51	M	N	N	S	S
898	GHESKIO	52	F	N	P	R	R	S531L	S	S	R	S	S		7	1
899	GHESKIO	43	F	N	N	S	S
900	GHESKIO	20	M	TA	N	S	S
901	GHESKIO	17	F	N	N	S	S
902	GHESKIO	26	M	N	N	S	S
903	GHESKIO	29	M	N	N	S	S
904	GHESKIO	28	M	N	N	S	S
905	GHESKIO	18	F	N	N	S	S
906	GHESKIO	17	M	N	N	S	S
907	GHESKIO	35	M	N	N	S	S
908	GHESKIO	60	F	N	N	S	S
909	GHESKIO	28	M	R	N	S	S
910	GHESKIO	24	F	N	N	S	S
911	GHESKIO	41	M	N	N	S	S
912	GHESKIO	59	M	N	N	S	S
913	GHESKIO	16	M	N	N	S	S
914	GHESKIO	36	F	N	N	S	S
915	GHESKIO	35	F	R	N	S	S
916	GHESKIO	22	F	N	N	S	S
917	GHESKIO	32	F	N	P	S	S
918	GHESKIO	46	M	N		S	S
919	GHESKIO	48	F	N	N	S	S
920	GHESKIO	47	M	N	N	S	S
921	GHESKIO	31	M	N	N	S	S
922	GHESKIO	28	M	N	N	S	S
923	GHESKIO	31	M	N	N	S	S
924	GHESKIO	53	F	N	N	S	S
925	GHESKIO	34	F	N	N	S	S
926	GHESKIO	22	M	N	N	S	S
927	GHESKIO	30	M	E	N	S	S
928	GHESKIO	49	F	N	N	S	S
929	GHESKIO	43	M	N	N	S	S
930	GHESKIO	28	F	N	N	S	S
931	GHESKIO	23	M	N	N	S	S
932	GHESKIO	36	M	N	N	S	S
933	GHESKIO	36	M	R	N	S	S
934	GHESKIO	33	M	N	P	S	S
935	GHESKIO	26	F	N	N	S	S
936	GHESKIO	56	M	R	N	S	S
937	GHESKIO	30	M	N	N	S	S
938	GHESKIO	44	M	N	N	S	S
939	GHESKIO	33	M	N	N	S	S
940	GHESKIO	63	M	R	N	S	S
941	GHESKIO	23	M	N	N	S	S
942	GHESKIO	35	F	N	N	S	S
943	GHESKIO	22	M	N	N	S	S
944	GHESKIO	53	F	R	N	S	S
945	GHESKIO	54	M	N	N	S	S
946	GHESKIO	70	M	R	N	S	S
947	GHESKIO	22	F	N	N	S	S
948	GHESKIO	24	M	N	N	S	S
949	GHESKIO	31	F	N	N	S	S
950	GHESKIO	52	M	N	N	S	S
951	GHESKIO	19	M	N	N	S	S
952	GHESKIO	32	M	N	N	S	S
953	GHESKIO	47	M	N	N	S	S
954	GHESKIO	31	F	N	N	S	S
955	GHESKIO	16	M	N	N	S	S
956	GHESKIO	27	F	N	N	S	S
957	GHESKIO	27	F	N	N	S	S
958	GHESKIO	45	F	N	P	S	S
959	GHESKIO	24	F	N	N	S	S
960	GHESKIO	26	M	N	N	S	S
961	GHESKIO	31	M	N	N	S	S
962	GHESKIO	35	F	R	N	S	S
963	GHESKIO	18	M	N	N	S	S
964	GHESKIO	31	M	N	N	S	S
965	GHESKIO	46	M	N	N	S	S
966	GHESKIO	34	M	R	N	S	S
967	GHESKIO	22	F	TA	N	S	S
968	GHESKIO	50	F	R	N	S	S
969	GHESKIO	34	M	N	N	S	S
970	GHESKIO	22	M	N	N	S	S
971	GHESKIO	18	F	N	N	S	S
972	GHESKIO	35	M	N	N	S	S
973	GHESKIO	27	M	N	N	S	S
974	GHESKIO	60	F	N	N	S	S
975	GHESKIO	56	M	N	P	S	S
976	GHESKIO	27	M	TA	N	S	S
977	GHESKIO	33	M	N	P	S	S
978	GHESKIO	52	M	N	N	S	S
979	GHESKIO	21	F	N	N	R	R	D516V	R	R	R	R	S		5	0
980	GHESKIO	29	M	N	N	S	S
981	GHESKIO	25	F	N	N	S	S
982	GHESKIO	21	F	N	N	S	S
983	GHESKIO	54	M	N	P	S	S
984	GHESKIO	45	M	N	N	S	S
985	GHESKIO	20	M	N	N	S	S
986	GHESKIO	29	F	N	N	S	S
987	GHESKIO	33	M	N	N	S	S
988	GHESKIO	42	F	E	N	S	S
989	GHESKIO	28	F	N	N	S	S
990	GHESKIO	25	F	N	N	S	S
991	GHESKIO	63	M	N	N	S	S
992	GHESKIO	49	F	N	P	S	S
993	GHESKIO	25	F	N	N	S	S
994	GHESKIO	25	M	N	N	S	S
995	GHESKIO	29	F	N	N	S	S
996	GHESKIO	19	F	N	N	S	S
997	GHESKIO	27	F	N	P	S	S
998	GHESKIO	35	M	N	N	S	S
999	GHESKIO	21	F	N	N	S	S
1000	GHESKIO	23	M	N	N	S	S
1001	GHESKIO	17	M	N	N	S	S
1002	GHESKIO	39	F	N	N	S	S
1003	GHESKIO	57	M	N	N	S	S
1004	GHESKIO	57	F	N	N	S	S
1005	GHESKIO	70	M	N	N	S	S
1006	GHESKIO	30	M	N	N	S	S
1007	GHESKIO	28	M	N	N	S	S
1008	GHESKIO	37	M	N	N	S	S
1009	GHESKIO	47	M	N	N	S	S
1010	GHESKIO	19	F	N	N	S	S
1011	GHESKIO	25	M	R	P	S	S
1012	GHESKIO	28	M	N	N	S	S
1013	GHESKIO	17	M	N	N	S	S
1014	GHESKIO	17	F	N	N	S	S
1015	GHESKIO	45	F	N	P	S	S
1016	GHESKIO	31	M	N	N	S	S
1017	GHESKIO	27	F	N	N	S	S
1018	GHESKIO	52	M	N	N	S	S
1019	GHESKIO	30	M	N	N	S	S
1020	GHESKIO	38	F	N	N	S	S
1021	GHESKIO	33	F	N	N	S	S
1022	GHESKIO	50	F	N	N	S	S
1023	GHESKIO	50	F	N	P	S	S
1024	GHESKIO	33	M	TA	P	S	S
1025	GHESKIO	27	F	N	P	S	S
1026	GHESKIO	20	M	N	N	S	S
1027	GHESKIO	33	F	N	N	S	S
1028	GHESKIO	45	F	N	N	S	S
1029	GHESKIO	30	M	N	N	S	S
1030	GHESKIO	20	M	N	N	S	S
1031	GHESKIO	23	M	N	N	S	S
1032	GHESKIO	40	F	N	N	S	S
1033	GHESKIO	57	M	TA	P	S	S
1034	GHESKIO	30	M	N	N	S	S
1035	GHESKIO	47	M	N	N	S	S
1036	GHESKIO	26	F	N	N	S	S
1037	GHESKIO	18	M	N	N	S	S
1038	GHESKIO	26	M	N	N	S	S
1039	GHESKIO	33	M	N	N	S	S
1040	GHESKIO	26	M	N	N	S	S
1041	GHESKIO	22	M	N	N	S	S
1042	GHESKIO	30	F	N	N	S	S
1043	GHESKIO	18	F	N	N	S	S
1044	GHESKIO	35	F	N	N	S	S
1045	GHESKIO	62	M	N	N	S	S
1046	GHESKIO	33	M	N	I	S	S
1047	GHESKIO	64	M	N	N	S	S
1048	GHESKIO	35	F	N	P	S	S
1049	GHESKIO	25	M	N	N	S	S
1050	GHESKIO	23	F	N	N	S	S
1051	GHESKIO	27	M	N	N	S	S
1052	GHESKIO	21	F	N	N	S	S
1053	GHESKIO	23	M	TA	P	S	S
1054	GHESKIO	24	F	N	P	S	S
1055	GHESKIO	26	M	N	N	S	S
1056	GHESKIO	36	F	N	P	R	S	L533P	S	S	S	S	S		408
1057	GHESKIO	27	F	N	P	S	S
1058	GHESKIO	30	M	N	N	S	S
1059	GHESKIO	21	F	N	N	S	S
1060	GHESKIO	22	F	N	N	S	S
1061	GHESKIO	41	M	N	N	S	S
1062	GHESKIO	55	F	N	N	S	S
1063	GHESKIO	22	F	N	N	S	S
1064	GHESKIO	20	F	N	N	S	S
1065	GHESKIO	26	F	TA	N	S	S
1066	GHESKIO	24	F	N	P	S	S
1067	GHESKIO	20	M	TA	N	S	S
1068	GHESKIO	20	M	N	N	S	S
1069	GHESKIO	34	M	N	P	S	S
1070	GHESKIO	34	M	N	N	S	S
1071	GHESKIO	27	M	N	N	S	S
1072	GHESKIO	20	M	N	N	S	S
1073	GHESKIO	24	F	N	N	S	S
1074	GHESKIO	36	F	N	N	S	S
1075	GHESKIO	22	F	N	N	S	S
1076	GHESKIO	26	M	N	N	S	S
1077	GHESKIO	20	M	TA	N	S	S
1078	GHESKIO	20	F	N	N	S	S
1079	GHESKIO	20	M	R	N	S	S
1080	GHESKIO	17	F	N	N	S	S
1081	GHESKIO	42	M	R	N	S	S
1082	GHESKIO	47	F	N	N	S	S
1083	GHESKIO	36	M	N	N	S	S
1084	GHESKIO	34	M	R	N	S	S
1085	GHESKIO	74	F	N	N	S	S
1086	GHESKIO	26	M	N	N	S	S
1087	GHESKIO	24	M	N	N	S	S
1088	GHESKIO	24	M	N		S	S
1089	GHESKIO	32	M	N	P	S	S
1090	GHESKIO	38	F	N	P	S	S
1091	GHESKIO	26	M	N	N	S	S
1092	GHESKIO	80	M	N	N	S	S
1093	GHESKIO	20	M	N	N	S	S
1094	GHESKIO	49	M	N	N	S	S
1095	GHESKIO	33	M	N	N	S	S
1096	GHESKIO	20	M	N	N	S	S
1097	GHESKIO	18	M	N	N	S	S
1098	GHESKIO	32	M	N	N	S	S
1099	GHESKIO	26	F	N	N	S	S
1100	GHESKIO	21	F	N	N	S	S
1101	GHESKIO	35	F	N	N	S	S
1102	GHESKIO	16	M	N	N	S	S
1103	GHESKIO	27	M	N	N	S	S
1104	GHESKIO	42	M	N	N	S	S
1105	GHESKIO	19	F	N	N	S	S
1106	GHESKIO	40	M	N	P	R	R	H526L	S	R	S	S	S	ETA		0
1107	GHESKIO	39	M	N	N	S	S
1108	GHESKIO	22	F	N	N	S	S
1109	GHESKIO	19	M	N	N	S	S
1110	GHESKIO	47	M	N	P	S	S
1111	GHESKIO	22	M	N	N	S	S
1112	GHESKIO	40	F	N	N	S	S
1113	GHESKIO	23	F	N	N	R	R	D516V	S	R	R	R	S		53	0
1114	GHESKIO	42	M	R	N	S	S
1115	GHESKIO	34	F	N	N	S	S
1116	GHESKIO	27	F	N	I	S	S
1117	GHESKIO	26	M	N	N	S	S
1118	GHESKIO	43	M	N	N	S	S
1119	GHESKIO	38	M	N	N	S	S
1120	GHESKIO	28	F	N	N	S	S
1121	GHESKIO	22	F	N	N	S	S
1122	GHESKIO	20	M	N	N	S	S
1123	GHESKIO	40	M	N	N	S	S
1124	GHESKIO	18	F	N	N	S	S
1125	GHESKIO	22	M	N	N	S	S
1126	GHESKIO	55	F	N	P	S	S
1127	GHESKIO	20	F	R	N	S	S
1128	GHESKIO	26	F	N	P	S	S
1129	GHESKIO	53	M	N	N	S	S
1130	GHESKIO	27	M	N	P	S	S
1131	GHESKIO	36	F	N	N	S	S
1132	GHESKIO	24	F	N	N	S	S
1133	GHESKIO	37	M	N	N	S	S
1134	GHESKIO	30	M	TA	N	S	S
1135	GHESKIO	44	M	N	N	S	S
1136	GHESKIO	21	M	N	N	S	S
1137	GHESKIO	49	M	N	P	S	S
1138	GHESKIO	21	F	N	N	S	S
1139	GHESKIO	38	M	N	P	S	S
1140	GHESKIO	41	F	N	N	S	S
1141	GHESKIO	24	M	N	N	S	S
1142	GHESKIO	26	F	N	N	S	S
1143	GHESKIO	24	M	N	N	S	S
1144	GHESKIO	23	F	N	N	S	S
1145	GHESKIO	22	M	N	N	S	S
1146	GHESKIO	29	F	N	N	S	S
1147	GHESKIO	24	M	N	N	S	S
1148	GHESKIO	26	F	N	N	S	S
1149	GHESKIO	47	M	N	P	S	S
1150	GHESKIO	27	F	R	N	S	S
1151	GHESKIO	27	F	N	N	S	S
1152	GHESKIO	37	M	N	P	S	S
1153	GHESKIO	52	M	N	P	S	S
1154	GHESKIO	34	F	N	N	S	S
1155	GHESKIO	38	F	N	N	S	S
1156	GHESKIO	29	F	N	P	S	S
1157	GHESKIO	63	F	N	N	S	S
1158	GHESKIO	24	F	N	N	S	S
1159	GHESKIO	68	M	TA	N	S	S
1160	GHESKIO	41	M	N	N	S	S
1161	GHESKIO	41	M	N	N	S	S
1162	GHESKIO	44	M	N	N	S	S
1163	GHESKIO	20	M	N	N	S	S
1164	GHESKIO	23	F	N	N	S	S
1165	GHESKIO	49	M	N	N	S	S
1166	GHESKIO	34	M	N	N	S	S
1167	GHESKIO	27	F	TA	P	S	S
1168	GHESKIO	27	F	N	N	S	S
1169	GHESKIO	21	F	N	N	S	S
1170	GHESKIO	35	M	R	P	S	S
1171	GHESKIO	24	M	N	N	S	S
1172	GHESKIO	50	F	R	P	S	S
1173	GHESKIO	17	F	N	N	S	S
1174	GHESKIO	26	F	N	N	S	S
1175	GHESKIO	24	F	N	N	S	S
1176	GHESKIO	29	F	N	N	S	S
1177	GHESKIO	32	F	N	N	S	S
1178	GHESKIO	44	F	N	P	S	S
1179	GHESKIO	26	M	N	N	S	S
1180	GHESKIO	36	M	N	N	S	S
1181	GHESKIO	35	M	N	N	S	S
1182	GHESKIO	19	M	N	N	S	S
1183	GHESKIO	33	M	R	N	S	S
1184	GHESKIO	26	M	R	N	S	S
1185	GHESKIO	28	M	TA	P	S	S
1186	GHESKIO	49	F	N	P	S	S
1187	GHESKIO	28	F	N	N	S	S
1188	GHESKIO	21	M	N	N	S	S
1189	GHESKIO	39	F	N	N	S	S
1190	GHESKIO	35	F	N	N	S	S
1191	GHESKIO	44	M	N	N	S	S
1192	GHESKIO	43	F	N	N	S	S
1193	GHESKIO	26	F	N	N	S	S
1194	GHESKIO	23	F	N	N	S	S
1195	GHESKIO	34	M	N	N	S	S
1196	GHESKIO	45	M	N	N	S	S
1197	GHESKIO	36	F	N	N	S	S
1198	GHESKIO	19	F	N	N	S	S
1199	GHESKIO	58	F	N	N	S	S
1200	GHESKIO	33	M	N	P	S	S
1201	GHESKIO	22	M	E	N	S	S
1202	GHESKIO	27	F	N	N	S	S
1203	GHESKIO	32	F	N	N	S	S
1204	GHESKIO	27	F	R	P	R	CULT NEG	cult neg
1205	GHESKIO	34	M	N	N	S	S
1206	GHESKIO	22	F	N	N	S	S
1207	GHESKIO	50	F	N	N	S	S
1208	GHESKIO	19	M	N	N	S	S
1209	GHESKIO	29	F	N	N	S	S
1210	GHESKIO	28	F	N	N	S	S
1211	GHESKIO	51	M	N	N	S	S
1212	GHESKIO	65	M	N	N	S	S
1213	GHESKIO	49	M	N	N	S	S
1214	GHESKIO	38	F	N	P	S	S
1215	GHESKIO	17	M	N	N	S	S
1216	GHESKIO	21	F	N	N	S	S
1217	GHESKIO	27	M	N	N	S	S
1218	GHESKIO	21	M	N	N	S	S
1219	GHESKIO	21	M	N	N	S	S
1220	GHESKIO	19	F	N	N	S	S
1221	GHESKIO	29	F	N	N	S	S
1222	GHESKIO	38	M	N	N	S	S
1223	GHESKIO	25	M	N	N	S	S
1224	GHESKIO	32	M	N	P	S	S
1225	GHESKIO	39	M	N	N	S	S
1226	GHESKIO	33	M	R	P	S	S
1227	GHESKIO	24	F	N	N	S	S
1228	GHESKIO	21	F	N	N	S	S
1229	GHESKIO	57	M	N	P	S	S
1230	GHESKIO	55	M	N	P	S	S
1231	GHESKIO	28	F	N	I	S	S
1232	GHESKIO	46	M	N	N	S	S
1233	GHESKIO	40	M	N	P	S	S
1234	GHESKIO	26	F	N	N	S	S
1235	GHESKIO	34	M	E	N	S	S
1236	GHESKIO	16	M	N	N	S	S
1237	GHESKIO	48	M	TA	P	S	S
1238	GHESKIO	29	F	N	N	S	S
1239	GHESKIO	26	M	R	N	S	S
1240	GHESKIO	55	M	N	P	S	S
1241	GHESKIO	24	F	E	P	S	S
1242	GHESKIO	22	M	N	N	S	S
1243	GHESKIO	31	F	N	N	S	S
1244	GHESKIO	26	F	N	N	R	S	T508T	S	S	S	S	S		50
1245	GHESKIO	30	M	N	N	S	S
1246	GHESKIO	25	M	N	N	S	S
1247	GHESKIO	28	F	N	N	S	S
1248	GHESKIO	29	M	N	N	S	S
1249	GHESKIO	24	M	N	N	S	S
1250	GHESKIO	60	F	N	N	S	S
1251	GHESKIO	27	F	N	N	S	S
1252	GHESKIO	35	M	N	N	S	S
1253	GHESKIO	29	F	N	N	S	S
1254	GHESKIO	32	F	N	N	S	S
1255	GHESKIO	34	M	TA	N	S	S
1256	GHESKIO	38	M	N	N	S	S
1257	GHESKIO	37	M	N	N	S	S
1258	GHESKIO	54	M	N	N	S	S
1259	GHESKIO	26	F	N	N	S	S
1260	GHESKIO	25	F	N	N	S	S
1261	GHESKIO	19	F	N	N	S	S
1262	GHESKIO	63	M	N	N	S	S
1263	GHESKIO	24	F	N	N	S	S
1264	GHESKIO	37	F	N	N	S	S
1265	GHESKIO	57	M	N	P	S	S
1266	GHESKIO	36	F	R	N	S	S
1267	GHESKIO	17	F	N	N	S	S
1268	GHESKIO	36	M	N	N	S	S
1269	GHESKIO	43	F	N	N	S	S
1270	GHESKIO	20	F	R	N	S	S
1271	GHESKIO	17	F	N	N	S	S
1272	GHESKIO	32	F	N	N	S	S
1273	GHESKIO	32	F	TA	P	S	S
1274	GHESKIO	31	M	TA	N	S	S
1275	GHESKIO	44	M	N	I	S	S
1276	GHESKIO	22	F	N	N	S	S
1277	GHESKIO	33	F	N	N	S	S
1278	GHESKIO	30	F	N	N	S	S
1279	GHESKIO	42	M	N	N	S	S
1280	GHESKIO	42	F	N	P	S	S
1281	GHESKIO	25	M	N	N	S	S
1282	GHESKIO	25	M	N	N	S	S
1283	GHESKIO	17	F	TA	N	S	S
1284	GHESKIO	37	F	N	P	R	R	S531L	R	R	R	R	R		20	0
1285	GHESKIO	60	F	N	N	S	S
1286	GHESKIO	20	M	N	N	S	S
1287	GHESKIO	36	M	N	N	S	S
1288	GHESKIO	31	M	TA	N	S	S
1289	GHESKIO	23	M	N	N	S	S
1290	GHESKIO	32	M	N	N	S	S
1291	GHESKIO	40	M	R	N	S	S
1292	GHESKIO	20	F	N	N	S	S
1293	GHESKIO	41	F	E	N	S	S
1294	GHESKIO	34	M	N	P	S	S
1295	GHESKIO	18	F	N	N	S	S
1296	GHESKIO	23	M	N	N	S	S
1297	GHESKIO	23	M	N	N	S	S
1298	GHESKIO	35	M	N	N	S	S
1299	GHESKIO	44	M	N	N	S	S
1300	GHESKIO	28	M	N	N	S	S
1301	GHESKIO	27	F	N	P	S	S
1302	GHESKIO	20	F	N	N	S	S
1303	GHESKIO	25	M	N	N	S	S
1304	GHESKIO	22	M	N	N	S	S
1305	GHESKIO	18	F	N	N	S	S
1306	GHESKIO	23	M	N	N	S	S
1307	GHESKIO	42	M	N	P	S	S
1308	GHESKIO	20	M	N	N	S	S
1309	GHESKIO	53	M	R	N	S	S
1310	GHESKIO	49	F	R	P	S	S
1311	GHESKIO	31	M	N	N	S	S
1312	GHESKIO	21	F	N	N	S	S
1313	GHESKIO	19	F	N	N	S	S
1314	GHESKIO	48	M	N	N	S	S
1315	GHESKIO	18	M	N	N	S	S
1316	GHESKIO	24	M	N	N	S	S
1317	GHESKIO	38	M	N	P	S	S
1318	GHESKIO	28	M	N	N	S	S
1319	GHESKIO	41	F	N	N	S	S
1320	GHESKIO	25	M	N	N	S	S
1321	GHESKIO	26	F	N	N	S	S
1322	GHESKIO	21	M	N	N	S	S
1323	GHESKIO	23	M	N	N	S	S
1324	GHESKIO	25	M	N	N	S	S
1325	GHESKIO	46	M	R	N	S	S
1326	GHESKIO	29	F	R	N	S	S
1327	GHESKIO	47	F	N	N	S	S
1328	GHESKIO	19	F	N	N	S	S
1329	GHESKIO	54	M	N	N	S	S
1330	GHESKIO	22	M	TA	N	S	S
1331	GHESKIO	23	F	N	N	S	S
1332	GHESKIO	17	F	N	N	S	S
1333	GHESKIO	19	F	N	N	S	S
1334	GHESKIO	19	M	N	N	S	S
1335	GHESKIO	61	M	N	N	S	S
1336	GHESKIO	50	M	N	N	S	S
1337	GHESKIO	26	M	N	N	S	S
1338	GHESKIO	25	M	N	N	S	S
1339	GHESKIO	29	F	N	N	S	S
1340	GHESKIO	41	F	N	N	S	S
1341	GHESKIO	37	F	N	N	S	S
1342	GHESKIO	54	M	N	N	S	S
1343	GHESKIO	29	M	N	N	S	S
1344	GHESKIO	26	F	R	P	S	S
1345	GHESKIO	36	F	N	N	S	S
1346	GHESKIO	27	F	N	N	S	S
1347	GHESKIO	16	F	N	N	S	S
1348	GHESKIO	24	F	N	N	S	S
1349	GHESKIO	30	M	R	N	S	S
1350	GHESKIO	30	M	N	N	S	S
1351	GHESKIO	25	M	N	N	S	S
1352	GHESKIO	27	M	R	N	S	S
1353	GHESKIO	59	M	N	P	S	S
1354	GHESKIO	33	M	N	N	S	S
1355	GHESKIO	60	M	E	N	S	S
1356	GHESKIO	53	M	N	N	S	S
1357	GHESKIO	22	M	N	N	S	S
1358	GHESKIO	28	F	TA	P	S	S
1359	GHESKIO	18	M	TA	N	S	S
1360	GHESKIO	47	M	N	N	S	S
1361	GHESKIO	31	M	N	N	S	S
1362	GHESKIO	23	F	TA	N	S	S
1363	GHESKIO	37	M	R	N	S	S
1364	GHESKIO	18	M	N	N	S	S
1365	GHESKIO	21	M	N	N	S	S
1366	GHESKIO	25	M	N	N	S	S
1367	GHESKIO	34	M	N	I	S	S
1368	GHESKIO	22	M	N	N	S	S
1369	GHESKIO	37	F	N	N	S	S
1370	GHESKIO	60	M	N	N	S	S
1371	GHESKIO	19	M	N	N	S	S
1372	GHESKIO	32	M	N	N	S	S
1373	GHESKIO	26	F	E	N	S	S
1374	GHESKIO	39	M	R	P	S	S
1375	GHESKIO	47	M	N	N	S	S
1376	GHESKIO	60	M	R	N	S	S
1377	GHESKIO	31	M	N	N	S	S
1378	GHESKIO	54	F	N	N	S	S
1379	GHESKIO	29	M	N	N	S	S
1380	GHESKIO	34	F	N	N	R	S	T508A	S	S	S	S	S		20
1381	GHESKIO	51	M	R	N	S	S
1382	GHESKIO	29	M	R	N	S	S
1383	GHESKIO	30	F	N	N	S	S
1384	GHESKIO	42	F	N	P	S	S
1385	GHESKIO	25	F	N	N	S	S
1386	GHESKIO	25	F	N	N	S	S
1387	GHESKIO	49	F	N	P	S	S
1388	GHESKIO	37	F	N	N	S	S
1389	GHESKIO	37	M	N	N	S	S
1390	GHESKIO	22	M	N	N	S	S
1391	GHESKIO	59	F	N	N	S	S
1392	GHESKIO	28	M	N	N	S	S
1393	GHESKIO	37	M	N	P	S	S
1394	GHESKIO	48	M	N	N	S	S
1395	GHESKIO	19	M	N	N	S	S
1396	GHESKIO	34	F	N	I	S	S
1397	GHESKIO	54	F	N	N	S	S
1398	GHESKIO	55	M	N	N	S	S
1399	GHESKIO	28	M	N	N	S	S
1400	GHESKIO	21	M	N	N	S	S
1401	GHESKIO	31	F	N	N	S	S
1402	GHESKIO	38	F	N	N	S	S
1403	GHESKIO	42	M	N	N	S	S
1404	GHESKIO	42	M	R	N	S	S
1405	GHESKIO	38	F	N	N	S	S
1406	GHESKIO	37	M	TA	N	S	S
1407	GHESKIO	17	F	N	N	S	S
1408	GHESKIO	51	F	N	P	S	S
1409	GHESKIO	26	M	N	N	S	S
1410	GHESKIO	34	F	N	P	S	S
1411	GHESKIO	22	M	N	N	S	S
1412	GHESKIO	35	F	N	N	S	S
1413	GHESKIO	43	M	N	N	S	S
1414	GHESKIO	42	M	N	N	S	S
1415	GHESKIO	31	M	N	N	S	S
1416	GHESKIO	31	F	N	N	S	S
1417	GHESKIO	26	M	N	N	S	S
1418	GHESKIO	24	F	N	N	S	S
1419	GHESKIO	30	M	N	N	S	S
1420	GHESKIO	47	F	N	P	S	S
1421	GHESKIO	38	M	N	N	S	S
1422	GHESKIO	35	M	N	N	S	S
1423	GHESKIO	29	M	N	N	S	S
1424	GHESKIO	22	M	TA	N	S	S
1425	GHESKIO	44	F	N	N	S	S
1426	GHESKIO	24	F	N	P	S	S
1427	GHESKIO	20	F	N	N	S	S
1428	GHESKIO	32	M	N	N	S	S
1429	GHESKIO	78	F	N	N	S	S
1430	GHESKIO	21	F	N	N	S	S
1431	GHESKIO	36	M	N	N	S	S
1432	GHESKIO	55	M	N	P	S	S
1433	GHESKIO	29	F	N	P	S	S
1434	GHESKIO	25	M	R	N	S	S
1435	GHESKIO	19	M	N	N	S	S
1436	GHESKIO	46	F	N	N	S	S
1437	GHESKIO	29	M	TA	N	S	S
1438	GHESKIO	52	M	N	P	S	S
1439	GHESKIO	26	F	N	N	S	S
1440	GHESKIO	35	M	N	P	S	S
1441	GHESKIO	35	F	N	N	S	S
1442	GHESKIO	25	M	N	N	S	S
1443	GHESKIO	40	M	N	P	S	S
1444	GHESKIO	19	F	N	N	S	S
1445	GHESKIO	25	M	N	N	S	S
1446	GHESKIO	27	M	N	N	S	S
1447	GHESKIO	36	F	N	N	S	S
1448	GHESKIO	46	M	N	N	S	S
1449	GHESKIO	18	M	N	N	S	S
1450	GHESKIO	20	F	N	N	S	S
1451	GHESKIO	17	F	N	N	S	S
1452	GHESKIO	23	M	N	N	S	S
1453	GHESKIO	46	M	N	N	S	S
1454	GHESKIO	42	F	E	I	S	S
1455	GHESKIO	42	F	N	N	S	S
1456	GHESKIO	27	M	R	N	S	S
1457	GHESKIO	32	M	N	N	S	S
1458	GHESKIO	32	F	N	N	S	S
1459	GHESKIO	24	F	N	N	S	S
1460	GHESKIO	30	M	N	N	S	S
1461	GHESKIO	30	F	N	N	S	S
1462	GHESKIO	55	M	N	N	S	S
1463	GHESKIO	27	M	N	N	S	S
1464	GHESKIO	35	M	N	P	S	S
1465	GHESKIO	23	F	N	N	R	R	H526D	S	R	R	R	R		7	0
1466	GHESKIO	42	M	N	N	S	S
1467	GHESKIO	25	M	N	N	S	S
1468	GHESKIO	24	M	N	N	S	S
1469	GHESKIO	25	F	N	N	S	S
1470	GHESKIO	37	M	N	N	S	S
1471	GHESKIO	25	M	N	N	S	S
1472	GHESKIO	40	F	N	N	S	S
1473	GHESKIO	31	F	TA	N	S	S
1474	GHESKIO	20	F	N	N	S	S
1475	GHESKIO	38	F	N	N	S	S
1476	GHESKIO	17	F	N	N	S	S
1477	GHESKIO	26	M	N	N	S	S
1478	GHESKIO	29	M	TA	P	S	S
1479	GHESKIO	43	M	N	N	S	S
1480	GHESKIO	29	F	N	N	S	S
1481	GHESKIO	22	M	N	N	S	S
1482	GHESKIO	24	F	TA	N	S	S
1483	GHESKIO	27	M	N	N	S	S
1484	GHESKIO	21	F	N	N	S	S
1485	GHESKIO	25	F	N	N	S	S
1486	GHESKIO	38	M	N	N	S	S
1487	GHESKIO	48	M	N	N	S	S
1488	GHESKIO	27	M	N	N	S	S
1489	GHESKIO	39	F	N	N	S	S
1490	GHESKIO	66	F	R	N	S	S
1491	GHESKIO	31	M	N	P	S	S
1492	GHESKIO	20	M	N	N	S	S
1493	GHESKIO	29	F	R	N	S	S
1494	GHESKIO	37	F	N	N	S	S
1495	GHESKIO	25	M	N	N	S	S
1496	GHESKIO	30	M	N	N	S	S
1497	GHESKIO	64	M	N	N	S	S
1498	GHESKIO	37	M	N	N	S	S
1499	GHESKIO	31	M	N	N	S	S
1500	GHESKIO	22	M	N	N	S	S
1501	GHESKIO	81	M	N	N	S	S
1502	GHESKIO	46	F	R	N	S	S
1503	GHESKIO	36	M	N	N	S	S
1504	GHESKIO	62	M	N	N	S	S
1505	GHESKIO	27	M	N	N	S	S
1506	GHESKIO	38	M	N	P	S	S
1507	GHESKIO	32	M	R	N	S	S
1508	GHESKIO	42	F	N	N	S	S
1509	GHESKIO	36	F	N	N	S	S
1510	GHESKIO	46	M	N	P	S	S
1511	GHESKIO	59	F	N	N	S	S
1512	GHESKIO	35	M	TA	P	S	S
1513	GHESKIO	22	F	R	N	S	S
1514	GHESKIO	26	F	R	N	S	S
1515	GHESKIO	30	F	N	N	S	S
1516	GHESKIO	38	M	N	N	S	S
1517	GHESKIO	38	M	N	N	S	S
1518	GHESKIO	23	M	N	N	R	R	S531L	S	R	R	R	R		93	0
1519	GHESKIO	22	F	N	N	S	S
1520	GHESKIO	28	F	N	N	S	S
1521	GHESKIO	24	M	R	N	S	S
1522	GHESKIO	40	M	N	P	S	S
1523	GHESKIO	22	M	N	N	S	S
1524	GHESKIO	19	F	E	N	S	S
1525	GHESKIO	19	F	N	N	S	S
1526	GHESKIO	19	M	N	N	S	S
1527	GHESKIO	19	M	N	N	S	S
1528	GHESKIO	41	F	R	N	S	S
1529	GHESKIO	26	F	R	N	S	S
1530	GHESKIO	32	F	N	P	S	S
1531	GHESKIO	43	M	N	N	S	S
1532	GHESKIO	18	M	N	N	S	S
1533	GHESKIO	22	M	N	N	S	S
1534	GHESKIO	34	F	N	N	S	S
1535	GHESKIO	25	F	N	N	S	S
1536	GHESKIO	35	F	N	N	S	S
1537	GHESKIO	44	F	N	N	S	S
1538	GHESKIO	52	M	N	N	S	S
1539	GHESKIO	24	F	N	N	S	S
1540	GHESKIO	27	M	N	N	S	S
1541	GHESKIO	21	F	N	N	S	S
1542	GHESKIO	40	M	N	N	R	S	T508T		R					50
1543	GHESKIO	28	F	R	N	S	S
1544	GHESKIO	45	F	N	N	S	S
1545	GHESKIO	40	M	N	P	S	S
1546	GHESKIO	37	F	N	N	S	S
1547	GHESKIO	27	M	N	N	S	S
1548	GHESKIO	23	M	R	N	S	S
1549	GHESKIO	22	F	N	N	S	S
1550	GHESKIO	53	M	N	N	S	S
1551	GHESKIO	31	M	TA	N	S	S
1552	GHESKIO	60	M	N	N	S	S
1553	GHESKIO	30	F	N	P	S	S
1554	GHESKIO	62	F	N	N	S	S
1555	GHESKIO	26	F	N	N	S	S
1556	GHESKIO	30	M	N	N	S	S
1557	GHESKIO	33	F	N	P	S	S
1558	GHESKIO	39	M	N	P	S	S
1559	GHESKIO	26	M	N	N	S	S
1560	GHESKIO	36	M	N	N	S	S
1561	GHESKIO	24	M	N	N	S	S
1562	GHESKIO	31	M	N	N	S	S
1563	GHESKIO	32	F	N	P	S	S
1564	GHESKIO	36	F	N	N	S	S
1565	GHESKIO	52	M	N	P	S	S
1566	GHESKIO	87	F	N	N	S	S
1567	GHESKIO	62	F	R	P	S	S
1568	GHESKIO	42	M	N	N	S	S
1569	GHESKIO	30	M	N	N	S	S
1570	GHESKIO	35	M	N	N	S	S
1571	GHESKIO	27	F	N	N	S	S
1572	GHESKIO	19	M	N	N	S	S
1573	GHESKIO	30	M	N	N	S	S
1574	GHESKIO	48	M	N	P	S	S
1575	GHESKIO	35	M	TA	P	S	S
1576	GHESKIO	32	F	R	N	S	S
1577	GHESKIO	54	M	N	N	S	S
1578	GHESKIO	24	M	N	N	S	S
1579	GHESKIO	42	M	N	N	S	S
1580	GHESKIO	34	F	N	P	S	S
1581	GHESKIO	57	F	N	N	S	S
1582	GHESKIO	30	F	R	N	S	S
1583	GHESKIO	32	M	R	N	S	S
1584	GHESKIO	31	F	N	N	S	S
1585	GHESKIO	35	M	TA	N	S	S
1586	GHESKIO	25	F	N	N	S	S
1587	GHESKIO	31	F	N	N	S	S
1588	GHESKIO	28	M	N	N	S	S
1589	GHESKIO	62	M	R	P	S	S
1590	GHESKIO	25	F	N	P	S	S
1591	GHESKIO	20	F	R	N	S	S
1592	GHESKIO	47	M	E	N	S	S
1593	GHESKIO	32	F	N	N	S	S
1594	GHESKIO	22	M	N	N	S	S
1595	GHESKIO	20	F	R	N	S	S
1596	GHESKIO	25	M	N	N	S	S
1597	GHESKIO	27	F	N	P	S	S
1598	GHESKIO	46	M	N	N	S	S
1599	GHESKIO	65	F	N	N	S	S
1600	GHESKIO	19	M	N	N	S	S
1601	GHESKIO	37	M	N	N	S	S
1602	GHESKIO	28	M	N	N	S	S
1603	GHESKIO	17	F	N	N	S	S
1604	GHESKIO	46	M	N	N	S	S
1605	GHESKIO	17	M	N	N	S	S
1606	GHESKIO	18	F	N	N	S	S
1607	GHESKIO	29	F	N	N	S	S
1608	GHESKIO	28	F	N	N	S	S
1609	GHESKIO	76	F	N	N	S	S
1610	GHESKIO	33	F	N	P	S	S
1611	GHESKIO	26	F	N	N	S	S
1612	GHESKIO	31	M	N	N	S	S
1613	GHESKIO	22	M	N	N	S	S
1614	GHESKIO	22	M	R	P	S	S
1615	GHESKIO	20	M	N	N	S	S
1616	GHESKIO	52	M	R	N	S	S
1617	GHESKIO	31	M	N	P	S	S
1618	GHESKIO	23	M	N	N	S	S
1619	GHESKIO	39	M	N	N	S	S
1620	GHESKIO	51	M	R	N	S	S
1621	GHESKIO	25	F	N	N	S	S
1622	GHESKIO	47	M	R	N	S	S
1623	GHESKIO	19	M	TA	N	S	S
1624	GHESKIO	38	F	N	P	S	S
1625	GHESKIO	30	M	N	N	S	S
1626	GHESKIO	31	F	R	P	S	S
1627	GHESKIO	54	F	N	N	S	S
1628	GHESKIO	28	M	N	N	S	S
1629	GHESKIO	51	M	N	N	S	S
1630	GHESKIO	30	M	N	N	S	S
1631	GHESKIO	70	F	N	N	S	S
1632	GHESKIO	23	M	N	P	S	S
1633	GHESKIO	30	M	N	N	S	S
1634	GHESKIO	29	F	N	N	S	S
1635	GHESKIO	26	M	N	N	S	S
1636	GHESKIO	29	M	N	N	S	S
1637	GHESKIO	28	M	N	N	S	S
1638	GHESKIO	32	F	N	N	S	S
1639	GHESKIO	46	M	N	P	S	S
1640	GHESKIO	27	F	N	N	S	S
1641	GHESKIO	36	F	N	N	S	S
1642	GHESKIO	50	F	TA	N	S	S
1643	GHESKIO	40	M	E	N	S	S
1644	GHESKIO	38	F	R	N	S	S
1645	GHESKIO	50	F	N	P	S	S
1646	GHESKIO	35	F	N	N	S	S
1647	GHESKIO	56	F	N	N	S	S
1648	GHESKIO	29	M	N	N	S	S
1649	GHESKIO	23	M	N	N	S	S
1650	GHESKIO	16	M	N	N	S	S
1651	GHESKIO	30	M	N	N	S	S
1652	GHESKIO	40	M	N	N	S	S
1653	GHESKIO	22	M	N	N	S	S
1654	GHESKIO	35	M	N	N	S	S
1655	GHESKIO	37	M	N	N	S	S
1656	GHESKIO	32	F	N	P	S	S
1657	GHESKIO	21	F	N	N	S	S
1658	GHESKIO	30	M	N	N	S	S
1659	GHESKIO	34	M	N	N	S	S
1660	GHESKIO	44	F	N	P	S	S
1661	GHESKIO	27	F	N	N	S	S
1662	GHESKIO	22	M	N	N	S	S
1663	GHESKIO	28	M	N	P	S	S
1664	GHESKIO	20	F	N	N	S	S
1665	GHESKIO	67	M	N	N	S	S
1666	GHESKIO	32	M	N	P	S	S
1667	GHESKIO	31	M	R	N	S	S
1668	GHESKIO	46	M	N	P	S	S
1669	GHESKIO	71	F	N	N	S	S
1670	GHESKIO	17	M	N	N	S	S
1671	GHESKIO	32	M	N	N	S	S
1672	GHESKIO	39	F	N	N	S	S
1673	GHESKIO	26	M	N	N	S	S
1674	GHESKIO	63	M	N	N	S	S
1675	GHESKIO	29	M	N	N	S	S
1676	GHESKIO	28	M	N	N	S	S
1677	GHESKIO	27	M	TA	N	S	S
1678	GHESKIO	72	F	N	N	S	S
1679	GHESKIO	34	F	N	P	S	S
1680	GHESKIO	28	M	N	N	S	S
1681	GHESKIO	24	M	N	N	S	S
1682	GHESKIO	38	M	N	N	S	S
1683	GHESKIO	33	M	N	N	S	S
1684	GHESKIO	35	F	TA	N	S	S
1685	GHESKIO	45	M	N	N	S	S
1686	GHESKIO	58	M	R	N	S	S
1687	GHESKIO	19	M	N	N	S	S
1688	GHESKIO	23	M	N	N	S	S
1689	GHESKIO	67	M	N	N	S	S
1690	GHESKIO	26	M	N	N	S	S
1691	GHESKIO	17	M	N	N	S	S
1692	GHESKIO	38	M	R	P	R	R	S531L	S	R	R	S	S		42	0
1693	GHESKIO	54	M	R	N	S	S
1694	GHESKIO	27	F	R	P	S	S
1695	GHESKIO	44	M	N	N	S	S
1696	GHESKIO	34	F	N	P	S	S
1697	GHESKIO	26	F	N	N	S	S
1698	GHESKIO	18	F	N	N	S	S
1699	GHESKIO	24	M	N	N	S	S
1700	GHESKIO	22	M	N	N	S	S
1701	GHESKIO	21	M	N	N	S	S
1702	GHESKIO	31	F	N	N	S	S
1703	GHESKIO	28	M	N	N	S	S
1704	GHESKIO	33	F	N	N	S	S
1705	GHESKIO	23	M	N	N	S	S
1706	GHESKIO	24	M	N	P	S	S
1707	GHESKIO	28	F	N	N	S	S
1708	GHESKIO	23	F	N	P	S	S
1709	GHESKIO	37	M	N	N	S	S
1710	GHESKIO	47	F	N	P	S	S
1711	GHESKIO	21	F	R	N	S	S
1712	GHESKIO	49	M	N	N	S	S
1713	GHESKIO	36	F	N	N	S	S
1714	GHESKIO	47	M	N	P	S	S
1715	GHESKIO	20	M	N	N	S	S
1716	GHESKIO	23	M	N	N	S	S
1717	GHESKIO	21	M	N	N	S	S
1718	GHESKIO	28	M	N	N	S	S
1719	GHESKIO	27	F	N	N	S	S
1720	GHESKIO	47	M	N	N	S	S
1721	GHESKIO	35	M	TA	N	S	S
1722	GHESKIO	36	M	N	N	S	S
1723	GHESKIO	27	M	N	N	S	S
1724	GHESKIO	71	F	R	N	S	S
1725	GHESKIO	32	M	N	N	S	S
1726	GHESKIO	41	F	N	N	S	S
1727	GHESKIO	22	M	N	N	S	S
1728	GHESKIO	54	F	R	N	S	S
1729	GHESKIO	25	M	N	N	S	S
1730	GHESKIO	33	F	N	P	S	S
1731	GHESKIO	21	F	N	N	S	S
1732	GHESKIO	21	M	N	N	S	S
1733	GHESKIO	29	F	N	N	S	S
1734	GHESKIO	45	F	N	N	S	S
1735	GHESKIO	30	F	N	N	S	S
1736	GHESKIO	23	F	N	N	S	S
1737	GHESKIO	30	M	N	N	S	S
1738	GHESKIO	32	F	N	N	S	S
1739	GHESKIO	55	F	N	N	S	S
1740	GHESKIO	29	M	N	P	S	S
1741	GHESKIO	60	F	N	N	S	S
1742	GHESKIO	18	F	N	N	S	S
1743	GHESKIO	27	M	N	N	S	S
1744	GHESKIO	27	M	N	N	S	S
1745	GHESKIO	32	M	N	N	S	S
1746	GHESKIO	27	M	N	N	S	S
1747	GHESKIO	17	M	N	N	S	S
1748	GHESKIO	39	M	N	N	S	S
1749	GHESKIO	24	M	N	N	S	S
1750	GHESKIO	34	M	N	N	S	S
1751	GHESKIO	44	M	R	N	S	S
1752	GHESKIO	25	F	N	N	S	S
1753	GHESKIO	37	M	N	N	S	S
1754	GHESKIO	22	M	N	N	S	S
1755	GHESKIO	35	M	N	N	S	S
1756	GHESKIO	46	M	N	N	S	S
1757	GHESKIO	26	M	N	N	S	S
1758	GHESKIO	49	M	N	P	S	S
1759	GHESKIO	19	F	N	N	S	S
1760	GHESKIO	32	M	N	N	S	S
1761	GHESKIO	24	F	R	N	S	S
1762	GHESKIO	25	F	N	N	S	S
1763	GHESKIO	22	M	N	N	S	S
1764	GHESKIO	43	F	N	N	S	S
1765	GHESKIO	19	M	N	N	S	S
1766	GHESKIO	29	F	N	N	S	S
1767	GHESKIO	45	M	N	N	S	S
1768	GHESKIO	28	F	N	N	S	S
1769	GHESKIO	22	M	R	N	S	S
1770	GHESKIO	26	M	N	N	S	S
1771	GHESKIO	49	F	N	N	S	S
1772	GHESKIO	69	M	N	N	S	S
1773	GHESKIO	33	M	N	N	S	S
1774	GHESKIO	54	M	N	N	S	S
1775	GHESKIO	18	M	N	N	S	S
1776	GHESKIO	47	F	N	P	S	S
1777	GHESKIO	44	M	N	N	S	S
1778	GHESKIO	32	M	N	N	S	S
1779	GHESKIO	23	M	N	N	S	S
1780	GHESKIO	33	F	N	P	S	S
1781	GHESKIO	41	M	N	N	S	S
1782	GHESKIO	59	M	N	P	S	S
1783	GHESKIO	67	M	N	P	S	S
1784	GHESKIO	35	M	TA	N	S	S
1785	GHESKIO	45	M	N	N	S	S
1786	GHESKIO	47	F	N	N	S	S
1787	GHESKIO	49	M	N	N	S	S
1788	GHESKIO	36	F	R	N	S	S
1789	GHESKIO	65	M	N	N	S	S
1790	GHESKIO	49	M	N	N	S	S
1791	GHESKIO	37	F	N	P	S	S
1792	GHESKIO	38	M	N	P	S	S
1793	GHESKIO	22	F	N	N	S	S
1794	GHESKIO	54	M	R	N	S	S
1795	GHESKIO	17	F	N	N	S	S
1796	GHESKIO	36	F	N	N	S	S
1797	GHESKIO	30	M	N	N	S	S
1798	GHESKIO	33	F	N	N	S	S
1799	GHESKIO	24	F	N	N	S	S
1800	GHESKIO	50	M	N	N	S	S
1801	GHESKIO	25	M	N	N	S	S
1802	GHESKIO	22	M	N	N	S	S
1803	GHESKIO	34	M	N	N	S	S
1804	GHESKIO	25	F	N	N	S	S
1805	GHESKIO	30	M	N	N	S	S
1806	GHESKIO	18	M	N	N	S	S
1807	GHESKIO	34	M	N	P	S	S
1808	GHESKIO	31	M	N	P	S	S
1809	GHESKIO	34	M	N	N	S	S
1810	GHESKIO	58	M	N	P	S	S
1811	GHESKIO	46	M	N	N	S	S
1812	GHESKIO	25	F	N	N	S	S
1813	GHESKIO	30	M	N	N	S	S
1814	GHESKIO	28	M	N	N	S	S
1815	GHESKIO	19	F	N	N	S	S
1816	GHESKIO	23	M	N	N	S	S
1817	GHESKIO	25	F	N	N	S	S
1818	GHESKIO	49	M	N	N	S	S
1819	GHESKIO	33	M	N	N	S	S
1820	GHESKIO	24	M	N	N	S	S
1821	GHESKIO	25	M	N	N	S	S
1822	GHESKIO	41	F	R	P	S	S
1823	GHESKIO	28	F	N	N	S	S
1824	GHESKIO	28	F	N	N	S	S
1825	GHESKIO	51	F	R	P	S	S
1826	GHESKIO	39	F	N	P	S	S
1827	GHESKIO	27	F	N	N	S	S
1828	GHESKIO	16	F	N	N	S	S
1829	GHESKIO	50	F	N	N	S	S
1830	GHESKIO	31	M	N	P	S	S
1831	GHESKIO	47	F	N	N	S	S
1832	GHESKIO	24	M	N	N	S	S
1833	GHESKIO	22	F	N	N	S	S
1834	GHESKIO	21	M	N	N	S	S
1835	GHESKIO	38	M	N	N	S	S
1836	GHESKIO	20	F	N	N	S	S
1837	GHESKIO	29	M	N	N	S	S
1838	GHESKIO	32	M	N	N	S	S
1839	GHESKIO	43	M	N	N	S	S
1840	GHESKIO	20	M	N	N	S	S
1841	GHESKIO	31	M	N	N	S	S
1842	GHESKIO	23	M	N	N	S	S
1843	GHESKIO	33	M	N	N	S	S
1844	GHESKIO	28	M	N	N	S	S
1845	GHESKIO	33	M	N	N	S	S
1846	GHESKIO	42	F	N	N	S	S
1847	GHESKIO	50	M	N	N	S	S
1848	GHESKIO	22	F	R	N	S	S
1849	GHESKIO	34	M	N	N	S	S
1850	GHESKIO	29	M	N	N	S	S
1851	GHESKIO	23	F	N	N	S	S
1852	GHESKIO	25	M	N	N	S	S
1853	GHESKIO	49	M	N	N	S	S
1854	GHESKIO	21	M	N	N	S	S
1855	GHESKIO	17	M	N	N	S	S
1856	GHESKIO	36	F	N	N	S	S
1857	GHESKIO	20	M	N	N	S	S
1858	GHESKIO	54	F	N	P	R	R	L533P	R	R	S	S	S		50	0
1859	GHESKIO	37	F	R	N	S	S
1860	GHESKIO	33	F	N	P	S	S
1861	GHESKIO	20	M	N	N	S	S
1862	GHESKIO	37	F	R	P	S	S
1863	GHESKIO	24	M	N	N	S	S
1864	GHESKIO	33	M	TA	N	S	S
1865	GHESKIO	24	F	N	N	S	S
1866	GHESKIO	30	F	N	N	S	S
1867	GHESKIO	69	F	E	N	S	S
1868	GHESKIO	64	F	N	N	S	S
1869	GHESKIO	16	M	N	N	S	S
1870	GHESKIO	44	M	N	N	R	R	S531L	S	R	R	R	R		1624	0
1871	GHESKIO	29	M	N	N	S	S
1872	GHESKIO	22	F	N	N	S	S
1873	GHESKIO	21	F	N	N	S	S
1874	GHESKIO	28	M	N	N	S	S
1875	GHESKIO	27	M	N	N	S	S
1876	GHESKIO	46	M	N	N	S	S
1877	GHESKIO	19	M	N	N	S	S
1878	GHESKIO	36	F	N	N	S	S
1879	GHESKIO	26	M	N	N	S	S
1880	GHESKIO	25	F	N	N	S	S
1881	GHESKIO	23	M	N	N	R	CULT NEG	cult neg
1882	GHESKIO	28	F	N	N	S	S
1883	GHESKIO	33	F	N	P	S	S
1884	GHESKIO	30	F	N	N	S	S
1885	GHESKIO	76	F	N	N	S	S
1886	GHESKIO	45	M	N	N	R	R	D516V	R	R	R	R	S		5	0
1887	GHESKIO	53	M	N	N	S	S
1888	GHESKIO	27	M	N	N	S	S
1889	GHESKIO	39	M	N	P	S	S
1890	GHESKIO	54	M	N	P	S	S
1891	GHESKIO	27	F	N	P	S	S
1892	GHESKIO	43	M	N	N	S	S
1893	GHESKIO	21	F	N	N	S	S
1894	GHESKIO	33	F	N	P	S	S
1895	GHESKIO	38	M	N	N	R	S	T508T	S	S	S	S	S		50
1896	GHESKIO	23	M	N	N	S	S
1897	GHESKIO	23	F	E	N	S	S
1898	GHESKIO	35	F	N	N	S	S
1899	GHESKIO	27	F	N	N	S	S
1900	GHESKIO	26	M	N	N	S	S
1901	GHESKIO	29	M	N	N	S	S
1902	GHESKIO	27	F	R	N	S	S
1903	GHESKIO	26	F	N	P	S	S
1904	GHESKIO	21	F	N	N	S	S
1905	GHESKIO	32	F	N	N	S	S
1906	GHESKIO	33	M	N	P	S	S
1907	GHESKIO	20	F	N	N	S	S
1908	GHESKIO	34	F	N	N	S	S
1909	GHESKIO	25	M	N	N	S	S
1910	GHESKIO	18	M	N	N	S	S
1911	GHESKIO	29	F	N	N	S	S
1912	GHESKIO	20	M	N	N	S	S
1913	GHESKIO	27	F	N	N	S	S
1914	GHESKIO	42	M	E	N	S	S
1915	GHESKIO	23	F	N	P	S	S
1916	GHESKIO	26	M	N	N	S	S
1917	GHESKIO	73	F	N	N	S	S
1918	GHESKIO	29	M	R	N	S	S
1919	GHESKIO	26	M	N	N	S	S
1920	GHESKIO	28	M	R	N	S	S
1921	GHESKIO	56	M	N	N	S	S
1922	GHESKIO	29	M	N	N	S	S
1923	GHESKIO	47	M	N	N	S	S
1924	GHESKIO	28	M	N	N	S	S
1925	GHESKIO	39	F	R	N	S	S
1926	GHESKIO	56	M	N	N	S	S
1927	GHESKIO	36	F	N	N	S	S
1928	GHESKIO	67	M	N	N	S	S
1929	GHESKIO	40	F	N	N	S	S
1930	GHESKIO	26	M	N	N	S	S
1931	GHESKIO	50	M	N	P	S	S
1932	GHESKIO	67	F	N	N	S	S
1933	GHESKIO	23	F	N	N	S	S
1934	GHESKIO	23	M	N	N	S	S
1935	GHESKIO	38	M	N	N	S	S
1936	GHESKIO	33	M	N	N	S	S
1937	GHESKIO	36	M	R	N	S	S
1938	GHESKIO	53	F	N	P	S	S
1939	GHESKIO	23	M	N	N	S	S
1940	GHESKIO	41	F	R	I	S	S
1941	GHESKIO	22	F	N	N	S	S
1942	GHESKIO	21	M	N	N	S	S
1943	GHESKIO	28	M	N	N	S	S
1944	GHESKIO	32	M	N	N	S	S
1945	GHESKIO	43	M	N	N	S	S
1946	GHESKIO	23	M	N	N	S	S
1947	GHESKIO	33	M	N	N	S	S
1948	GHESKIO	38	M	N	N	S	S
1949	GHESKIO	25	M	N	N	S	S
1950	GHESKIO	42	M	R	N	S	S
1951	GHESKIO	40	M	N	P	S	S
1952	GHESKIO	21	F	TA	N	S	S
1953	GHESKIO	18	F	N	N	S	S
1954	GHESKIO	34	F	N	N	S	S
1955	GHESKIO	21	F	N	N	S	S
1956	GHESKIO	23	F	N	N	S	S
1957	GHESKIO	23	M	N	N	S	S
1958	GHESKIO	20	M	N	N	S	S
1959	GHESKIO	43	F	N	N	S	S
1960	GHESKIO	33	M	N	N	S	S
1961	GHESKIO	23	F	R	N	S	S
1962	GHESKIO	32	M	N	N	S	S
1963	GHESKIO	30	M	N	N	S	S
1964	GHESKIO	27	M	N	N	S	S
1965	GHESKIO	31	M	N	N	S	S
1966	GHESKIO	45	F	N	N	S	S
1967	GHESKIO	44	F	N	P	S	S
1968	GHESKIO	27	F	N	N	S	S
1969	GHESKIO	26	M	N	N	S	S
1970	GHESKIO	42	F	N	N	S	S
1971	GHESKIO	30	M	N	N	S	S
1972	GHESKIO	52	M	N	N	S	S
1973	GHESKIO	43	M	N	P	S	S
1974	GHESKIO	16	M	N	N	S	S
1975	GHESKIO	24	F	N	N	S	S
1976	GHESKIO	37	F	N	N	S	S
1977	GHESKIO	40	M	TA	P	S	S
1978	GHESKIO	26	M	N	N	S	S
1979	GHESKIO	40	M	N	P	S	S
1980	GHESKIO	46	F	N	N	S	S
1981	GHESKIO	59	M	N	P	S	S
1982	GHESKIO	50	F	N	N	S	S
1983	GHESKIO	34	M	N	N	S	S
1984	GHESKIO	28	F	TA	N	S	S
1985	GHESKIO	36	F	N	N	S	S
1986	GHESKIO	34	M	N	P	S	S
1987	GHESKIO	34	M	N	N	S	S
1988	GHESKIO	22	F	N	I	S	S
1989	GHESKIO	32	M	N	N	S	S
1990	GHESKIO	25	M	N	N	S	S
1991	GHESKIO	29	F	N	N	S	S
1992	GHESKIO	35	M	N	N	S	S
1993	GHESKIO	30	M	N	P	S	S
1994	GHESKIO	27	M	N	N	S	S
1995	GHESKIO	63	M	N	N	S	S
1996	GHESKIO	45	M	N	N	S	S
1997	GHESKIO	26	M	N	N	S	S
1998	GHESKIO	21	M	N	N	S	S
1999	GHESKIO	48	M	N	N	S	S
[truncated: 778 more rows]

## Sheet: VARIABLE GLOSSARY
CATEGORY	VALUE	DEFINTION
SITE	GHESKIO	GHESKIO
	HIC	HIC
	HUJ	HUJ
	HUM	HUM
	IMIS	IMIS
AGE		Years
SEX	M	Male
	F	Female
TREATMENT	N	New cases
TREATMENT	R	Relapse
TREATMENT	TA	Treatment after interruption
TREATMENT	E	Treatment after failure
HIV	P	HIV positive
HIV	N	HIV negative
RIFR_XPERT	S	Susceptible
RIFR_XPERT	R	Resistant
RIFR_XPERT	MTB not detected	MTB not detected
RIFR_XPERT_SEQ_DST	S	susceptible_ based on [Xpert AND sequencing AND DST] results
RIFR_XPERT_SEQ_DST	R	Resistant_based on [Xpert AND sequencing AND DST] results
RIFR_XPERT_SEQ_DST	CULT_NEG	Negative sputum culture
RIFR_XPERT_SEQ_DST	MTB not detected	MTB not detected
RPOB_MUTATION		Nature of rpoB mutation (Sanger)
AB_S	R	Streptomycin resistant
AB_S	S	Streptomycin
AB_I	R	Isoniazid resistant
AB_I	S	Isoniazid susceptible
AB_R	R	Rifampin resistant
AB_R	S	Rifampin susceptible
AB_E	R	Ethambuthol resistant
AB_E	S	Ethambuthol susceptible
AB_PZA	R	Pyrazinamide resistant
AB_PZA	S	Pyrazinamide susceptible
AB_OTHER		Other antibiotic
SIT		Spoligotype International Type
MONO_R	0	Mono-resistance profile_NO
MONO_R	1	Mono-resistance profile_YES
